# Supplementary material for: RNAenrich: a web server for non-coding RNA enrichment
Source: Bioinformatics. 2023 Jul 3;39(7):btad421. doi: 10.1093/bioinformatics/btad421 (PMC10356780; doi:10.1093/bioinformatics/btad421)
Supplement: btad421_Supplementary_Data [file btad421_supplementary_data.zip › Supplementary Table 2.xlsx]

## Sheet: RNAenrich
Description	Type	ID	geneID	Count	Rate	pvalue	p.adjust	qvalue	Enrichment_score
Aberrant regulation of mitotic G1/S transition	Reactome Pathway	R-HSA-9659787	1026/1869/896/595/898/894/5925/1017/1019/1021/1027/1871	12	12/17	8.26e-17	4.78e-14	3.12e-14	13.3206
Defective binding of RB1 mutants to E2Fs	Reactome Pathway	R-HSA-9661069	1026/1869/896/595/898/894/5925/1017/1019/1021/1027/1871	12	12/17	8.26e-17	4.78e-14	3.12e-14	13.3206
Interleukin-4 and Interleukin-13 signaling	Reactome Pathway	R-HSA-6785807	1026/596/3091/7431/595/7422/6774/207/2309/2353/2308/3716/3934/4313/4609/3383/3569/3570/3576/3662/3976/7124/149233	23	23/108	1.91e-16	6.73e-14	4.4e-14	13.172
Transcriptional regulation by RUNX2	Reactome Pathway	R-HSA-8878166	1026/10197/595/4089/10413/207/581/6502/7525/861/2099/5925/6662/117581/121340/650/860/1019/2737/2932/10000/23314/55294/57154	24	24/121	2.33e-16	6.73e-14	4.4e-14	13.172
PI3K/AKT Signaling in Cancer	Reactome Pathway	R-HSA-2219528	1956/1026/5728/8660/3667/5293/8503/207/2309/1385/2064/2099/2308/1027/2254/2475/2534/2885/2932/3084/4193/10000	22	22/104	1.03e-15	2.39e-13	1.56e-13	12.6216
Cyclin D associated events in G1	Reactome Pathway	R-HSA-69231	1026/1869/896/595/898/894/5934/6502/5925/5933/1017/1019/1021/1027/1871/5520	16	16/47	2.55e-15	4.21e-13	2.75e-13	12.3757
G1 Phase	Reactome Pathway	R-HSA-69236	1026/1869/896/595/898/894/5934/6502/5925/5933/1017/1019/1021/1027/1871/5520	16	16/47	2.55e-15	4.21e-13	2.75e-13	12.3757
PIP3 activates AKT signaling	Reactome Pathway	R-HSA-1257604	1956/1026/2146/5728/8660/10197/6591/3667/5293/8503/23512/207/331/2309/1385/2064/2099/2308/5468/8726/9112/1027/2254/2475/2534/2885/2932/3084/4193/6615/10000/23239	32	32/267	8.27e-15	1.2e-12	7.82e-13	11.9208
Aberrant regulation of mitotic cell cycle	Reactome Pathway	R-HSA-9687139	1026/1869/896/595/898/894/6502/5925/1017/1019/1021/1027/1871/11065	14	14/36	1.68e-14	2.16e-12	1.41e-12	11.6655
Signaling by Interleukins	Reactome Pathway	R-HSA-449147	1026/596/3091/7431/5970/8660/10197/595/3667/5293/7422/5601/836/6774/8503/27250/207/2309/2353/7525/351/1385/2308/3716/3934/4313/4609/4790/466/2534/2885/3383/3569/3570/3576/3662/3976/4088/6464/7124/149233	41	41/462	3.83e-14	4.32e-12	2.82e-12	11.3645
