# Supplementary material for: RNAenrich: a web server for non-coding RNA enrichment
Source: Bioinformatics. 2023 Jul 3;39(7):btad421. doi: 10.1093/bioinformatics/btad421 (PMC10356780; doi:10.1093/bioinformatics/btad421)
Supplement: btad421_Supplementary_Data [file btad421_supplementary_data.zip › Supplementary Table 3.xlsx]

## Sheet: miEAA
Type	Description	Enrichment	P-value	P-adjusted	Q-value	Expected	Observed	miRNAs/precursors	Enrichment_score
KEGG Pathway	Sphingolipid metabolism	over-represented	0.0095547	0.553056	0.553056	32.5381	44	hsa-miR-1307-3p; hsa-miR-8057; hsa-miR-506-3p; hsa-miR-6876-5p; hsa-miR-8066; hsa-miR-92a-2-5p; hsa-miR-17-5p; hsa-miR-182-5p; hsa-miR-20b-5p; hsa-miR-2277-3p; hsa-miR-3120-5p; hsa-miR-3190-3p; hsa-miR-3202; hsa-miR-323a-5p; hsa-miR-365a-5p; hsa-miR-3666; hsa-miR-3689a-5p; hsa-miR-3689b-5p; hsa-miR-3689e; hsa-miR-3934-5p; hsa-miR-4502; hsa-miR-4524b-5p; hsa-miR-4722-5p; hsa-miR-498-5p; hsa-miR-49…	0.257231
KEGG Pathway	Glutathione metabolism	over-represented	0.0188927	0.553056	0.553056	22.7219	32	hsa-miR-1307-3p; hsa-miR-8057; hsa-miR-3155a; hsa-miR-4259; hsa-miR-92a-2-5p; hsa-miR-1202; hsa-miR-17-5p; hsa-miR-20b-5p; hsa-miR-3154; hsa-miR-4520-5p; hsa-miR-4524b-5p; hsa-miR-4722-5p; hsa-miR-494-5p; hsa-miR-498-5p; hsa-miR-4999-5p; hsa-miR-6134; hsa-miR-637; hsa-miR-656-5p; hsa-miR-6738-5p; hsa-miR-6740-5p; hsa-miR-6769b-5p; hsa-miR-6831-5p; hsa-miR-6838-5p; hsa-miR-6893-5p; hsa-miR-7-5p; h…	0.257231
KEGG Pathway	Prolactin signaling pathway	over-represented	0.0235812	0.553056	0.553056	52.8354	63	hsa-miR-1307-3p; hsa-miR-6721-5p; hsa-miR-208a-5p; hsa-miR-3155a; hsa-miR-6876-5p; hsa-miR-8066; hsa-let-7c-3p; hsa-miR-1202; hsa-miR-1304-5p; hsa-miR-138-5p; hsa-miR-17-5p; hsa-miR-182-5p; hsa-miR-193a-5p; hsa-miR-20b-5p; hsa-miR-2277-3p; hsa-miR-3120-5p; hsa-miR-3154; hsa-miR-3190-3p; hsa-miR-3191-3p; hsa-miR-3202; hsa-miR-323a-5p; hsa-miR-365a-5p; hsa-miR-3666; hsa-miR-378c; hsa-miR-3914; hsa-…	0.257231
KEGG Pathway	Mitophagy - animal	over-represented	0.0267425	0.553056	0.553056	47.0473	57	hsa-miR-1307-3p; hsa-miR-6721-5p; hsa-miR-4259; hsa-miR-6817-5p; hsa-miR-6882-3p; hsa-miR-8066; hsa-miR-92a-2-5p; hsa-let-7c-3p; hsa-miR-1304-5p; hsa-miR-138-5p; hsa-miR-17-5p; hsa-miR-182-5p; hsa-miR-193a-5p; hsa-miR-197-5p; hsa-miR-20b-5p; hsa-miR-3154; hsa-miR-3190-3p; hsa-miR-3202; hsa-miR-3666; hsa-miR-3689a-5p; hsa-miR-3689b-5p; hsa-miR-3689e; hsa-miR-4436b-3p; hsa-miR-4524b-5p; hsa-miR-472…	0.257231
KEGG Pathway	Drug metabolism - other enzymes	over-represented	0.0293245	0.553056	0.553056	27.1021	36	hsa-miR-1307-3p; hsa-miR-8057; hsa-miR-6820-5p; hsa-miR-3155a; hsa-miR-6876-5p; hsa-miR-8066; hsa-miR-1229-5p; hsa-miR-17-5p; hsa-miR-197-5p; hsa-miR-20b-5p; hsa-miR-3120-5p; hsa-miR-3154; hsa-miR-3202; hsa-miR-365a-5p; hsa-miR-3666; hsa-miR-4520-5p; hsa-miR-4524b-5p; hsa-miR-4722-5p; hsa-miR-494-5p; hsa-miR-4999-5p; hsa-miR-5586-5p; hsa-miR-637; hsa-miR-6741-5p; hsa-miR-6812-5p; hsa-miR-6831-5p;…	0.257231
KEGG Pathway	JAK-STAT signaling pathway	over-represented	0.0306994	0.553056	0.553056	67.0317	76	hsa-miR-1307-3p; hsa-miR-6721-5p; hsa-miR-6820-5p; hsa-miR-208a-5p; hsa-miR-3155a; hsa-miR-506-3p; hsa-miR-6876-5p; hsa-miR-6882-3p; hsa-miR-8066; hsa-miR-92a-2-5p; hsa-let-7c-3p; hsa-miR-1202; hsa-miR-1304-5p; hsa-miR-138-5p; hsa-miR-17-5p; hsa-miR-182-5p; hsa-miR-193a-5p; hsa-miR-197-5p; hsa-miR-20b-5p; hsa-miR-2277-3p; hsa-miR-3120-5p; hsa-miR-3154; hsa-miR-3202; hsa-miR-323a-5p; hsa-miR-365a-…	0.257231
KEGG Pathway	Cytosolic DNA-sensing pathway	over-represented	0.0339251	0.553056	0.553056	27.3758	36	hsa-miR-1307-3p; hsa-miR-8057; hsa-miR-6721-5p; hsa-miR-3155a; hsa-miR-92a-2-5p; hsa-miR-1304-5p; hsa-miR-138-5p; hsa-miR-17-5p; hsa-miR-193a-5p; hsa-miR-20b-5p; hsa-miR-3120-5p; hsa-miR-3154; hsa-miR-3191-3p; hsa-miR-3666; hsa-miR-3934-5p; hsa-miR-4722-5p; hsa-miR-5582-5p; hsa-miR-5591-5p; hsa-miR-6134; hsa-miR-6769b-5p; hsa-miR-6837-3p; hsa-miR-6838-5p; hsa-miR-6853-5p; hsa-miR-6861-5p; hsa-miR…	0.257231
KEGG Pathway	Aminoacyl-tRNA biosynthesis	over-represented	0.034392	0.553056	0.553056	22.8393	31	hsa-miR-1307-3p; hsa-miR-8057; hsa-miR-6721-5p; hsa-miR-3155a; hsa-miR-6876-5p; hsa-miR-92a-2-5p; hsa-miR-1304-5p; hsa-miR-17-5p; hsa-miR-193a-5p; hsa-miR-20b-5p; hsa-miR-3154; hsa-miR-3190-3p; hsa-miR-3202; hsa-miR-365a-5p; hsa-miR-3666; hsa-miR-3934-5p; hsa-miR-4722-5p; hsa-miR-498-5p; hsa-miR-5582-5p; hsa-miR-6134; hsa-miR-6736-5p; hsa-miR-6740-5p; hsa-miR-6741-5p; hsa-miR-6853-5p; hsa-miR-689…	0.257231
KEGG Pathway	PPAR signaling pathway	under-represented	0.037042	0.553056	0.553056	37.896	29	hsa-miR-1307-3p; hsa-miR-6817-5p; hsa-miR-6882-3p; hsa-miR-92a-2-5p; hsa-let-7c-3p; hsa-miR-1304-5p; hsa-miR-138-5p; hsa-miR-17-5p; hsa-miR-20b-5p; hsa-miR-3120-5p; hsa-miR-3154; hsa-miR-3190-3p; hsa-miR-3202; hsa-miR-3666; hsa-miR-4502; hsa-miR-4722-5p; hsa-miR-494-5p; hsa-miR-5591-5p; hsa-miR-6134; hsa-miR-6515-5p; hsa-miR-6738-5p; hsa-miR-6740-5p; hsa-miR-6769b-5p; hsa-miR-6893-5p; hsa-miR-96-…	0.257231
KEGG Pathway	Apelin signaling pathway	over-represented	0.03771	0.553056	0.553056	63.1991	72	hsa-miR-1307-3p; hsa-miR-8057; hsa-miR-6721-5p; hsa-miR-208a-5p; hsa-miR-3155a; hsa-miR-4259; hsa-miR-506-3p; hsa-miR-6817-5p; hsa-miR-6876-5p; hsa-miR-8066; hsa-miR-92a-2-5p; hsa-let-7c-3p; hsa-miR-1304-5p; hsa-miR-138-5p; hsa-miR-17-5p; hsa-miR-182-5p; hsa-miR-193a-5p; hsa-miR-20b-5p; hsa-miR-2277-3p; hsa-miR-3120-5p; hsa-miR-3154; hsa-miR-3190-3p; hsa-miR-3202; hsa-miR-323a-5p; hsa-miR-3666; h…	0.257231
