# Supplementary material for: RNAenrich: a web server for non-coding RNA enrichment
Source: Bioinformatics. 2023 Jul 3;39(7):btad421. doi: 10.1093/bioinformatics/btad421 (PMC10356780; doi:10.1093/bioinformatics/btad421)
Supplement: btad421_Supplementary_Data [file btad421_supplementary_data.zip › Supplementary Table 4.xlsx]

## Sheet: miEAA
Type	Description	Enrichment	P-value	P-adjusted	Q-value	Expected	Observed	miRNAs/precursors	Enrichment_score
miRWalk Pathway	Vibrio cholerae infection	over-represented	0.0351108	0.683235	0.683235	3.4	7	hsa-miR-1307-3p; hsa-let-7c-3p; hsa-miR-17-5p; hsa-miR-182-5p; hsa-miR-7-5p; hsa-miR-125a-3p; hsa-miR-744-3p	0.16543
miRWalk Pathway	MAPK signaling pathway (hsa05220)	under-represented	0.0658358	0.683235	0.683235	7.4932	4	hsa-miR-138-5p; hsa-miR-17-5p; hsa-miR-182-5p; hsa-miR-7-5p	0.16543
miRWalk Pathway	Chronic myeloid leukemia	under-represented	0.0658358	0.683235	0.683235	7.4932	4	hsa-miR-17-5p; hsa-miR-182-5p; hsa-miR-20b-5p; hsa-miR-7-5p	0.16543
miRWalk Pathway	Striated Muscle Contraction	over-represented	0.0857671	0.683235	0.683235	2.47573	5	hsa-miR-1307-3p; hsa-miR-138-5p; hsa-miR-17-5p; hsa-miR-182-5p; hsa-miR-7-5p	0.16543
miRWalk Pathway	Colorectal cancer	under-represented	0.106149	0.683235	0.683235	6.96505	4	hsa-miR-138-5p; hsa-miR-17-5p; hsa-miR-182-5p; hsa-miR-7-5p	0.16543
miRWalk Pathway	Pancreatic cancer	under-represented	0.106149	0.683235	0.683235	6.96505	4	hsa-miR-17-5p; hsa-miR-182-5p; hsa-miR-20b-5p; hsa-miR-7-5p	0.16543
miRWalk Pathway	Prostate cancer	under-represented	0.108471	0.683235	0.683235	7.98835	5	hsa-miR-138-5p; hsa-miR-17-5p; hsa-miR-182-5p; hsa-miR-20b-5p; hsa-miR-7-5p	0.16543
miRWalk Pathway	MAPK signaling pathway (WP382)	under-represented	0.112268	0.683235	0.683235	6.89903	4	hsa-miR-138-5p; hsa-miR-17-5p; hsa-miR-182-5p; hsa-miR-7-5p	0.16543
miRWalk Pathway	Toll Like Receptor signaling	under-represented	0.122507	0.683235	0.683235	4.55534	2	hsa-miR-17-5p; hsa-miR-7-5p	0.16543
miRWalk Pathway	Toll like receptor signaling pathway	under-represented	0.126119	0.683235	0.683235	4.52233	2	hsa-miR-17-5p; hsa-miR-7-5p	0.16543
