# Supplementary material for: RNAenrich: a web server for non-coding RNA enrichment
Source: Bioinformatics. 2023 Jul 3;39(7):btad421. doi: 10.1093/bioinformatics/btad421 (PMC10356780; doi:10.1093/bioinformatics/btad421)
Supplement: btad421_Supplementary_Data [file btad421_supplementary_data.zip › Supplementary Table 5.xlsx]

## Sheet: miEAA
Category	Subcategory	Enrichment	P-value	P-adjusted	Q-value	Expected	Observed	miRNAs/precursors
Diseases (MNDR)	biliary tract cancer	over-represented	0.000784	0.414311	0.414311	17.2246	30	hsa-miR-6721-5p; hsa-miR-6820-5p; hsa-miR-4259; hsa-miR-92a-2-5p; hsa-miR-1202; hsa-miR-17-5p; hsa-miR-197-5p; hsa-miR-20b-5p; hsa-miR-3191-3p; hsa-miR-323a-5p; hsa-miR-4436b-3p; hsa-miR-4520-5p; hsa-miR-4758-5p; hsa-miR-6076; hsa-miR-6515-5p; hsa-miR-6736-5p; hsa-miR-6741-5p; hsa-miR-6772-5p; hsa-miR-6812-5p; hsa-miR-6831-5p; hsa-miR-6834-5p; hsa-miR-6893-5p; hsa-miR-8060; hsa-miR-6751-5p; hsa-m…
Diseases (MNDR)	Liver Neoplasms	over-represented	0.002433	0.414311	0.414311	28.081	41	hsa-miR-6721-5p; hsa-miR-6820-5p; hsa-miR-4259; hsa-miR-506-3p; hsa-miR-92a-2-5p; hsa-miR-1229-5p; hsa-miR-17-5p; hsa-miR-182-5p; hsa-miR-193a-5p; hsa-miR-20b-5p; hsa-miR-3154; hsa-miR-3190-3p; hsa-miR-3191-3p; hsa-miR-323a-5p; hsa-miR-3934-5p; hsa-miR-4436b-3p; hsa-miR-4722-5p; hsa-miR-4758-5p; hsa-miR-498-5p; hsa-miR-637; hsa-miR-6515-5p; hsa-miR-6736-5p; hsa-miR-6738-5p; hsa-miR-6741-5p; hsa-m…
Diseases (MNDR)	melanoma	under-represented	0.0059631	0.414311	0.414311	22.0582	12	hsa-miR-506-3p; hsa-miR-138-5p; hsa-miR-17-5p; hsa-miR-182-5p; hsa-miR-193a-5p; hsa-miR-20b-5p; hsa-miR-498-5p; hsa-miR-549a-3p; hsa-miR-624-5p; hsa-miR-7-5p; hsa-miR-939-5p; hsa-miR-125a-3p
Diseases (MNDR)	connective tissue disease	over-represented	0.0061204	0.414311	0.414311	0.767241	4	hsa-miR-138-5p; hsa-miR-7-5p; hsa-miR-939-5p; hsa-miR-125a-3p
Published Diseases	peridontitis downregulated	over-represented	0.0071313	0.427876	0.427876	5.33188	11	hsa-miR-1307-3p; hsa-miR-92a-2-5p; hsa-miR-17-5p; hsa-miR-193a-5p; hsa-miR-323a-5p; hsa-miR-624-5p; hsa-miR-628-3p; hsa-miR-637; hsa-miR-939-5p; hsa-miR-23b-5p; hsa-miR-125a-3p
Diseases (MNDR)	cancer	under-represented	0.0093581	0.414311	0.414311	45.344	34	hsa-miR-1307-3p; hsa-miR-506-3p; hsa-miR-92a-2-5p; hsa-let-7c-3p; hsa-miR-1202; hsa-miR-1304-5p; hsa-miR-138-5p; hsa-miR-17-5p; hsa-miR-182-5p; hsa-miR-193a-5p; hsa-miR-20b-5p; hsa-miR-3202; hsa-miR-323a-5p; hsa-miR-3666; hsa-miR-4436b-3p; hsa-miR-4722-5p; hsa-miR-494-5p; hsa-miR-498-5p; hsa-miR-549a-3p; hsa-miR-624-5p; hsa-miR-628-3p; hsa-miR-637; hsa-miR-656-5p; hsa-miR-7-5p; hsa-miR-939-5p; hs…
Diseases (miRWalk)	Adenocarcinoma	over-represented	0.0120937	0.277996	0.277996	1.04792	4	hsa-miR-17-5p; hsa-miR-182-5p; hsa-miR-20b-5p; hsa-miR-7-5p
Diseases (MNDR)	Sertoli-Leydig cell tumor	over-represented	0.0197401	0.414311	0.414311	0.230172	2	hsa-miR-138-5p; hsa-miR-17-5p
Diseases (MNDR)	X-linked disease	over-represented	0.0197401	0.414311	0.414311	0.230172	2	hsa-miR-138-5p; hsa-miR-17-5p
Diseases (MNDR)	cystic nephroma	over-represented	0.0197401	0.414311	0.414311	0.230172	2	hsa-miR-138-5p; hsa-miR-17-5p
Diseases (MNDR)	pleuropulmonary blastoma	over-represented	0.0269527	0.414311	0.414311	0.268534	2	hsa-miR-138-5p; hsa-miR-17-5p
Diseases (MNDR)	vascular disease	under-represented	0.0295601	0.414311	0.414311	30.6513	22	hsa-miR-506-3p; hsa-miR-92a-2-5p; hsa-let-7c-3p; hsa-miR-138-5p; hsa-miR-17-5p; hsa-miR-182-5p; hsa-miR-193a-5p; hsa-miR-20b-5p; hsa-miR-323a-5p; hsa-miR-3666; hsa-miR-494-5p; hsa-miR-498-5p; hsa-miR-549a-3p; hsa-miR-624-5p; hsa-miR-628-3p; hsa-miR-637; hsa-miR-7-5p; hsa-miR-939-5p; hsa-miR-96-3p; hsa-miR-23b-5p; hsa-miR-125a-3p; hsa-miR-597-3p
Diseases (MNDR)	Breast Neoplasms	under-represented	0.0312359	0.414311	0.414311	27.2754	19	hsa-miR-1307-3p; hsa-miR-506-3p; hsa-miR-92a-2-5p; hsa-miR-1202; hsa-miR-1304-5p; hsa-miR-138-5p; hsa-miR-17-5p; hsa-miR-182-5p; hsa-miR-193a-5p; hsa-miR-20b-5p; hsa-miR-323a-5p; hsa-miR-498-5p; hsa-miR-549a-3p; hsa-miR-628-3p; hsa-miR-637; hsa-miR-7-5p; hsa-miR-939-5p; hsa-miR-96-3p; hsa-miR-125a-3p
Diseases (MNDR)	hepatocellular carcinoma	under-represented	0.0337186	0.414311	0.414311	32.531	24	hsa-miR-1307-3p; hsa-miR-506-3p; hsa-let-7c-3p; hsa-miR-1202; hsa-miR-1304-5p; hsa-miR-138-5p; hsa-miR-17-5p; hsa-miR-182-5p; hsa-miR-193a-5p; hsa-miR-20b-5p; hsa-miR-365a-5p; hsa-miR-378c; hsa-miR-498-5p; hsa-miR-549a-3p; hsa-miR-5586-5p; hsa-miR-624-5p; hsa-miR-628-3p; hsa-miR-637; hsa-miR-7-5p; hsa-miR-939-5p; hsa-miR-23b-5p; hsa-miR-125a-3p; hsa-miR-5683; hsa-miR-744-3p
Diseases (MNDR)	carcinoma	under-represented	0.0351095	0.414311	0.414311	27.0453	19	hsa-miR-506-3p; hsa-miR-92a-2-5p; hsa-let-7c-3p; hsa-miR-138-5p; hsa-miR-17-5p; hsa-miR-182-5p; hsa-miR-193a-5p; hsa-miR-20b-5p; hsa-miR-323a-5p; hsa-miR-3666; hsa-miR-494-5p; hsa-miR-498-5p; hsa-miR-549a-3p; hsa-miR-624-5p; hsa-miR-637; hsa-miR-7-5p; hsa-miR-939-5p; hsa-miR-23b-5p; hsa-miR-125a-3p
Diseases (MNDR)	nephroblastoma	under-represented	0.038272	0.414311	0.414311	24.6668	17	hsa-miR-506-3p; hsa-miR-92a-2-5p; hsa-miR-138-5p; hsa-miR-17-5p; hsa-miR-182-5p; hsa-miR-193a-5p; hsa-miR-20b-5p; hsa-miR-323a-5p; hsa-miR-3689a-5p; hsa-miR-378c; hsa-miR-498-5p; hsa-miR-628-3p; hsa-miR-939-5p; hsa-miR-96-3p; hsa-miR-3132; hsa-miR-125a-3p; hsa-miR-744-3p
Diseases (MNDR)	breast cancer	under-represented	0.0390698	0.414419	0.414419	37.4797	29	hsa-miR-1307-3p; hsa-miR-506-3p; hsa-miR-92a-2-5p; hsa-let-7c-3p; hsa-miR-1202; hsa-miR-1304-5p; hsa-miR-138-5p; hsa-miR-17-5p; hsa-miR-182-5p; hsa-miR-193a-5p; hsa-miR-20b-5p; hsa-miR-2277-3p; hsa-miR-323a-5p; hsa-miR-3666; hsa-miR-494-5p; hsa-miR-498-5p; hsa-miR-549a-3p; hsa-miR-624-5p; hsa-miR-628-3p; hsa-miR-637; hsa-miR-656-5p; hsa-miR-7-5p; hsa-miR-939-5p; hsa-miR-96-3p; hsa-miR-23b-5p; hsa…
Diseases (miRWalk)	Choriocarcinoma	over-represented	0.041505	0.277996	0.277996	0.84345	3	hsa-miR-17-5p; hsa-miR-182-5p; hsa-miR-20b-5p
Published Diseases	acute myocardial infarction upregulated	over-represented	0.0488509	0.581103	0.581103	2.78603	6	hsa-miR-182-5p; hsa-miR-193a-5p; hsa-miR-323a-5p; hsa-miR-637; hsa-miR-7-5p; hsa-miR-125a-3p
Diseases (MNDR)	familiar ovarian carcinoma	under-represented	0.053168	0.554067	0.554067	19.5263	13	hsa-miR-1307-3p; hsa-miR-506-3p; hsa-miR-1202; hsa-miR-1304-5p; hsa-miR-17-5p; hsa-miR-182-5p; hsa-miR-193a-5p; hsa-miR-498-5p; hsa-miR-549a-3p; hsa-miR-628-3p; hsa-miR-637; hsa-miR-96-3p; hsa-miR-744-3p
Published Diseases	prostate cancer upregulated	over-represented	0.0603977	0.581103	0.581103	2.93013	6	hsa-miR-138-5p; hsa-miR-193a-5p; hsa-miR-637; hsa-miR-939-5p; hsa-miR-125a-3p; hsa-miR-744-3p
Diseases (MNDR)	leukemia	under-represented	0.062452	0.579295	0.579295	28.0043	21	hsa-miR-1307-3p; hsa-miR-506-3p; hsa-miR-92a-2-5p; hsa-let-7c-3p; hsa-miR-138-5p; hsa-miR-17-5p; hsa-miR-182-5p; hsa-miR-193a-5p; hsa-miR-20b-5p; hsa-miR-323a-5p; hsa-miR-494-5p; hsa-miR-498-5p; hsa-miR-549a-3p; hsa-miR-624-5p; hsa-miR-628-3p; hsa-miR-637; hsa-miR-7-5p; hsa-miR-939-5p; hsa-miR-23b-5p; hsa-miR-125a-3p; hsa-miR-597-3p
Diseases (MNDR)	pulmonary hypertension	over-represented	0.0639116	0.579295	0.579295	0.421983	2	hsa-miR-17-5p; hsa-miR-637
Diseases (MNDR)	esophageal cancer	over-represented	0.0681433	0.579295	0.579295	35.7151	43	hsa-miR-6721-5p; hsa-miR-6820-5p; hsa-miR-506-3p; hsa-miR-6882-3p; hsa-miR-92a-2-5p; hsa-miR-1202; hsa-miR-1229-5p; hsa-miR-138-5p; hsa-miR-17-5p; hsa-miR-182-5p; hsa-miR-193a-5p; hsa-miR-20b-5p; hsa-miR-3154; hsa-miR-3190-3p; hsa-miR-3191-3p; hsa-miR-3202; hsa-miR-323a-5p; hsa-miR-365a-5p; hsa-miR-3934-5p; hsa-miR-4436b-3p; hsa-miR-4722-5p; hsa-miR-4758-5p; hsa-miR-498-5p; hsa-miR-6076; hsa-miR-…
Published Diseases	lung cancer upregulated	over-represented	0.0702777	0.581103	0.581103	3.81878	7	hsa-miR-138-5p; hsa-miR-193a-5p; hsa-miR-498-5p; hsa-miR-624-5p; hsa-miR-939-5p; hsa-miR-125a-3p; hsa-miR-744-3p
Published Diseases	acute myocardial infarction deregulated	over-represented	0.0703941	0.581103	0.581103	5.47598	9	hsa-miR-1202; hsa-miR-182-5p; hsa-miR-193a-5p; hsa-miR-323a-5p; hsa-miR-637; hsa-miR-7-5p; hsa-miR-96-3p; hsa-miR-125a-3p; hsa-miR-744-3p
Diseases (MNDR)	progesterone-receptor positive breast cancer	under-represented	0.0725971	0.579295	0.579295	25.5108	19	hsa-miR-1307-3p; hsa-miR-506-3p; hsa-miR-92a-2-5p; hsa-miR-1202; hsa-miR-1304-5p; hsa-miR-138-5p; hsa-miR-17-5p; hsa-miR-182-5p; hsa-miR-193a-5p; hsa-miR-20b-5p; hsa-miR-323a-5p; hsa-miR-498-5p; hsa-miR-549a-3p; hsa-miR-628-3p; hsa-miR-637; hsa-miR-7-5p; hsa-miR-939-5p; hsa-miR-96-3p; hsa-miR-125a-3p
Diseases (MNDR)	intestinal disease	over-represented	0.0751134	0.579295	0.579295	0.997414	3	hsa-miR-323a-5p; hsa-miR-7-5p; hsa-miR-125a-3p
Diseases (MNDR)	colorectal cancer	under-represented	0.0760691	0.579295	0.579295	44.1164	37	hsa-miR-1307-3p; hsa-miR-3155a; hsa-miR-4259; hsa-miR-506-3p; hsa-miR-92a-2-5p; hsa-let-7c-3p; hsa-miR-1202; hsa-miR-1304-5p; hsa-miR-138-5p; hsa-miR-17-5p; hsa-miR-182-5p; hsa-miR-193a-5p; hsa-miR-20b-5p; hsa-miR-2277-3p; hsa-miR-3154; hsa-miR-3191-3p; hsa-miR-3202; hsa-miR-323a-5p; hsa-miR-365a-5p; hsa-miR-3666; hsa-miR-3689a-5p; hsa-miR-378c; hsa-miR-3914; hsa-miR-3934-5p; hsa-miR-3935; hsa-mi…
Diseases (miRWalk)	Ovarian Neoplasms	over-represented	0.077755	0.301906	0.301906	1.07348	3	hsa-let-7c-3p; hsa-miR-138-5p; hsa-miR-182-5p
Diseases (MNDR)	acute myeloid leukemia	under-represented	0.0779782	0.584481	0.584481	8.13276	4	hsa-miR-17-5p; hsa-miR-182-5p; hsa-miR-628-3p; hsa-miR-7-5p
Diseases (MNDR)	middle cerebral artery infarction	over-represented	0.078718	0.584481	0.584481	3.75948	7	hsa-miR-17-5p; hsa-miR-323a-5p; hsa-miR-498-5p; hsa-miR-637; hsa-miR-7-5p; hsa-miR-939-5p; hsa-miR-23b-5p
Published Diseases	prostate cancer deregulated	over-represented	0.0851126	0.581103	0.581103	5.66812	9	hsa-miR-138-5p; hsa-miR-17-5p; hsa-miR-193a-5p; hsa-miR-20b-5p; hsa-miR-549a-3p; hsa-miR-637; hsa-miR-939-5p; hsa-miR-125a-3p; hsa-miR-744-3p
Diseases (MNDR)	gallbladder carcinoma	over-represented	0.0862842	0.625034	0.625034	0.498707	2	hsa-miR-138-5p; hsa-miR-182-5p
Diseases (MNDR)	medulloepithelioma	over-represented	0.0862842	0.625034	0.625034	0.498707	2	hsa-miR-138-5p; hsa-miR-17-5p
Diseases (miRWalk)	Carcinoma Squamous Cell	over-represented	0.0873967	0.301906	0.301906	1.1246	3	hsa-miR-138-5p; hsa-miR-193a-5p; hsa-miR-7-5p
Diseases (MNDR)	rheumatoid arthritis	over-represented	0.0892983	0.634262	0.634262	3.87457	7	hsa-miR-17-5p; hsa-miR-182-5p; hsa-miR-498-5p; hsa-miR-7-5p; hsa-miR-939-5p; hsa-miR-23b-5p; hsa-miR-125a-3p
Diseases (MNDR)	tonsil cancer	under-represented	0.0896936	0.634262	0.634262	6.63664	3	hsa-miR-17-5p; hsa-miR-498-5p; hsa-miR-7-5p
Published Diseases	peridontitis deregulated	over-represented	0.0897232	0.581103	0.581103	8.45415	12	hsa-miR-1307-3p; hsa-miR-92a-2-5p; hsa-miR-17-5p; hsa-miR-193a-5p; hsa-miR-323a-5p; hsa-miR-498-5p; hsa-miR-624-5p; hsa-miR-628-3p; hsa-miR-637; hsa-miR-939-5p; hsa-miR-23b-5p; hsa-miR-125a-3p
Diseases (MNDR)	progesterone-receptor negative breast cancer	under-represented	0.0914159	0.638836	0.638836	23.8996	18	hsa-miR-1307-3p; hsa-miR-506-3p; hsa-miR-92a-2-5p; hsa-miR-1202; hsa-miR-1304-5p; hsa-miR-17-5p; hsa-miR-182-5p; hsa-miR-193a-5p; hsa-miR-20b-5p; hsa-miR-323a-5p; hsa-miR-498-5p; hsa-miR-549a-3p; hsa-miR-628-3p; hsa-miR-637; hsa-miR-7-5p; hsa-miR-939-5p; hsa-miR-96-3p; hsa-miR-125a-3p
Diseases (MNDR)	lung cancer	under-represented	0.0960386	0.645096	0.645096	25.9328	20	hsa-miR-1307-3p; hsa-miR-506-3p; hsa-miR-92a-2-5p; hsa-let-7c-3p; hsa-miR-1202; hsa-miR-138-5p; hsa-miR-17-5p; hsa-miR-182-5p; hsa-miR-193a-5p; hsa-miR-20b-5p; hsa-miR-323a-5p; hsa-miR-498-5p; hsa-miR-624-5p; hsa-miR-628-3p; hsa-miR-637; hsa-miR-7-5p; hsa-miR-939-5p; hsa-miR-96-3p; hsa-miR-23b-5p; hsa-miR-125a-3p
Diseases (MNDR)	Thyroid Carcinoma, Anaplastic	over-represented	0.098229	0.645096	0.645096	0.537069	2	hsa-miR-138-5p; hsa-miR-17-5p
Published Diseases	sarcoidosis downregulated	over-represented	0.0990173	0.581103	0.581103	3.31441	6	hsa-miR-1202; hsa-miR-17-5p; hsa-miR-182-5p; hsa-miR-20b-5p; hsa-miR-628-3p; hsa-miR-96-3p
Diseases (MNDR)	Carcinoma, Renal Cell	under-represented	0.103693	0.645096	0.645096	14.7694	10	hsa-miR-1307-3p; hsa-let-7c-3p; hsa-miR-182-5p; hsa-miR-193a-5p; hsa-miR-20b-5p; hsa-miR-3191-3p; hsa-miR-365a-5p; hsa-miR-4999-5p; hsa-miR-628-3p; hsa-miR-5683
Diseases (MNDR)	neurodegenerative disease	under-represented	0.104527	0.645096	0.645096	27.8509	22	hsa-miR-506-3p; hsa-miR-92a-2-5p; hsa-let-7c-3p; hsa-miR-138-5p; hsa-miR-17-5p; hsa-miR-182-5p; hsa-miR-193a-5p; hsa-miR-20b-5p; hsa-miR-323a-5p; hsa-miR-3666; hsa-miR-494-5p; hsa-miR-498-5p; hsa-miR-549a-3p; hsa-miR-624-5p; hsa-miR-628-3p; hsa-miR-637; hsa-miR-7-5p; hsa-miR-939-5p; hsa-miR-23b-5p; hsa-miR-125a-3p; hsa-miR-597-3p; hsa-miR-744-3p
Published Diseases	colon cancer upregulated	over-represented	0.104848	0.581103	0.581103	4.17904	7	hsa-miR-1307-3p; hsa-miR-193a-5p; hsa-miR-624-5p; hsa-miR-628-3p; hsa-miR-637; hsa-miR-939-5p; hsa-miR-125a-3p
Diseases (MNDR)	liposarcoma	under-represented	0.107547	0.645096	0.645096	6.3681	3	hsa-miR-17-5p; hsa-miR-182-5p; hsa-miR-20b-5p
Diseases (MNDR)	stomach cancer	under-represented	0.114897	0.661162	0.661162	56.8526	51	hsa-miR-1307-3p; hsa-miR-6721-5p; hsa-miR-6820-5p; hsa-miR-3155a; hsa-miR-4259; hsa-miR-506-3p; hsa-miR-92a-2-5p; hsa-let-7c-3p; hsa-miR-1202; hsa-miR-1229-5p; hsa-miR-1304-5p; hsa-miR-138-5p; hsa-miR-17-5p; hsa-miR-182-5p; hsa-miR-193a-5p; hsa-miR-20b-5p; hsa-miR-2277-3p; hsa-miR-3190-3p; hsa-miR-3191-3p; hsa-miR-323a-5p; hsa-miR-365a-5p; hsa-miR-3689a-5p; hsa-miR-3914; hsa-miR-3934-5p; hsa-miR-…
Diseases (MNDR)	kidney disease	over-represented	0.11686	0.661162	0.661162	10.8565	15	hsa-miR-92a-2-5p; hsa-let-7c-3p; hsa-miR-138-5p; hsa-miR-17-5p; hsa-miR-182-5p; hsa-miR-193a-5p; hsa-miR-20b-5p; hsa-miR-323a-5p; hsa-miR-498-5p; hsa-miR-624-5p; hsa-miR-637; hsa-miR-7-5p; hsa-miR-939-5p; hsa-miR-23b-5p; hsa-miR-125a-3p
Diseases (MNDR)	brain disease	under-represented	0.116872	0.661162	0.661162	26.5082	21	hsa-miR-506-3p; hsa-miR-92a-2-5p; hsa-let-7c-3p; hsa-miR-138-5p; hsa-miR-17-5p; hsa-miR-182-5p; hsa-miR-193a-5p; hsa-miR-20b-5p; hsa-miR-323a-5p; hsa-miR-3666; hsa-miR-494-5p; hsa-miR-498-5p; hsa-miR-549a-3p; hsa-miR-624-5p; hsa-miR-628-3p; hsa-miR-637; hsa-miR-7-5p; hsa-miR-939-5p; hsa-miR-23b-5p; hsa-miR-125a-3p; hsa-miR-597-3p
Published Diseases	melanoma downregulated	under-represented	0.118959	0.581103	0.581103	5.88428	3	hsa-miR-1202; hsa-miR-17-5p; hsa-miR-20b-5p
Diseases (miRWalk)	Breast Neoplasms	over-represented	0.123507	0.301906	0.301906	2.07029	4	hsa-miR-17-5p; hsa-miR-182-5p; hsa-miR-20b-5p; hsa-miR-7-5p
Diseases (MNDR)	Stroke, Lacunar	over-represented	0.12444	0.664929	0.664929	10.0892	14	hsa-miR-208a-5p; hsa-miR-506-3p; hsa-miR-17-5p; hsa-miR-182-5p; hsa-miR-20b-5p; hsa-miR-494-5p; hsa-miR-498-5p; hsa-miR-549a-3p; hsa-miR-628-3p; hsa-miR-637; hsa-miR-7-5p; hsa-miR-939-5p; hsa-miR-23b-5p; hsa-miR-125a-3p
Published Diseases	sarcoidosis upregulated	under-represented	0.127482	0.581103	0.581103	4.61135	2	hsa-miR-624-5p; hsa-miR-637
Diseases (MNDR)	malignant glioma	under-represented	0.129398	0.664929	0.664929	28.3496	23	hsa-miR-506-3p; hsa-miR-1202; hsa-miR-138-5p; hsa-miR-17-5p; hsa-miR-182-5p; hsa-miR-193a-5p; hsa-miR-20b-5p; hsa-miR-3202; hsa-miR-3934-5p; hsa-miR-4524b-5p; hsa-miR-494-5p; hsa-miR-498-5p; hsa-miR-4999-5p; hsa-miR-549a-3p; hsa-miR-628-3p; hsa-miR-637; hsa-miR-656-5p; hsa-miR-7-5p; hsa-miR-939-5p; hsa-miR-4684-3p; hsa-miR-23b-5p; hsa-miR-125a-3p; hsa-miR-597-3p
Diseases (MNDR)	head and neck cancer	under-represented	0.130454	0.664929	0.664929	8.51638	5	hsa-miR-138-5p; hsa-miR-17-5p; hsa-miR-182-5p; hsa-miR-628-3p; hsa-miR-7-5p
Diseases (MNDR)	amyotrophic lateral sclerosis	under-represented	0.131239	0.664929	0.664929	14.2707	10	hsa-miR-506-3p; hsa-let-7c-3p; hsa-miR-138-5p; hsa-miR-17-5p; hsa-miR-193a-5p; hsa-miR-20b-5p; hsa-miR-494-5p; hsa-miR-7-5p; hsa-miR-125a-3p; hsa-miR-597-3p
Diseases (MNDR)	Peripheral Nervous System Diseases	over-represented	0.133738	0.664929	0.664929	2.72371	5	hsa-miR-138-5p; hsa-miR-323a-5p; hsa-miR-7-5p; hsa-miR-939-5p; hsa-miR-125a-3p
Published Diseases	glioma deregulated	over-represented	0.135614	0.581103	0.581103	4.44323	7	hsa-miR-1202; hsa-miR-182-5p; hsa-miR-193a-5p; hsa-miR-498-5p; hsa-miR-637; hsa-miR-96-3p; hsa-miR-744-3p
Diseases (miRWalk)	Melanoma	over-represented	0.13626	0.315549	0.315549	0.664537	2	hsa-miR-182-5p; hsa-miR-7-5p
Diseases (MNDR)	oral squamous cell carcinoma	under-represented	0.138123	0.664929	0.664929	16.3806	12	hsa-miR-1307-3p; hsa-miR-506-3p; hsa-let-7c-3p; hsa-miR-138-5p; hsa-miR-17-5p; hsa-miR-20b-5p; hsa-miR-323a-5p; hsa-miR-498-5p; hsa-miR-628-3p; hsa-miR-7-5p; hsa-miR-939-5p; hsa-miR-23b-5p
Diseases (MNDR)	interstitial lung disease	over-represented	0.143239	0.664929	0.664929	2.03319	4	hsa-miR-17-5p; hsa-miR-182-5p; hsa-miR-20b-5p; hsa-miR-7-5p
Diseases (MNDR)	toxoplasmosis	over-represented	0.143239	0.664929	0.664929	2.03319	4	hsa-miR-17-5p; hsa-miR-182-5p; hsa-miR-20b-5p; hsa-miR-7-5p
Diseases (MNDR)	ovarian clear cell carcinoma	over-represented	0.143925	0.664929	0.664929	4.37328	7	hsa-miR-1307-3p; hsa-miR-506-3p; hsa-miR-138-5p; hsa-miR-17-5p; hsa-miR-182-5p; hsa-miR-193a-5p; hsa-miR-125a-3p
Diseases (MNDR)	uterine corpus endometrial carcinoma	under-represented	0.14511	0.664929	0.664929	16.2655	12	hsa-miR-1307-3p; hsa-let-7c-3p; hsa-miR-17-5p; hsa-miR-182-5p; hsa-miR-20b-5p; hsa-miR-378c; hsa-miR-3934-5p; hsa-miR-4999-5p; hsa-miR-7-5p; hsa-miR-939-5p; hsa-miR-23b-5p; hsa-miR-744-3p
Diseases (MNDR)	Her2-receptor positive breast cancer	under-represented	0.14988	0.664929	0.664929	22.672	18	hsa-miR-1307-3p; hsa-miR-506-3p; hsa-miR-92a-2-5p; hsa-miR-1202; hsa-miR-1304-5p; hsa-miR-138-5p; hsa-miR-17-5p; hsa-miR-182-5p; hsa-miR-193a-5p; hsa-miR-323a-5p; hsa-miR-498-5p; hsa-miR-549a-3p; hsa-miR-628-3p; hsa-miR-637; hsa-miR-7-5p; hsa-miR-939-5p; hsa-miR-96-3p; hsa-miR-125a-3p
Published Diseases	melanoma upregulated	over-represented	0.155995	0.581103	0.581103	3.74672	6	hsa-miR-1304-5p; hsa-miR-193a-5p; hsa-miR-624-5p; hsa-miR-7-5p; hsa-miR-939-5p; hsa-miR-744-3p
Diseases (MNDR)	lymphoma	under-represented	0.157188	0.664929	0.664929	19.3345	15	hsa-miR-138-5p; hsa-miR-17-5p; hsa-miR-182-5p; hsa-miR-193a-5p; hsa-miR-20b-5p; hsa-miR-323a-5p; hsa-miR-494-5p; hsa-miR-498-5p; hsa-miR-624-5p; hsa-miR-637; hsa-miR-7-5p; hsa-miR-939-5p; hsa-miR-23b-5p; hsa-miR-125a-3p; hsa-miR-744-3p
Published Diseases	COPD upregulated	over-represented	0.157364	0.581103	0.581103	2.13755	4	hsa-miR-182-5p; hsa-miR-498-5p; hsa-miR-624-5p; hsa-miR-125a-3p
Diseases (MNDR)	hand, foot and mouth disease	over-represented	0.157729	0.664929	0.664929	2.10991	4	hsa-miR-17-5p; hsa-miR-182-5p; hsa-miR-628-3p; hsa-miR-7-5p
Diseases (MNDR)	Ovarian Neoplasms	under-represented	0.160983	0.664929	0.664929	17.1095	13	hsa-miR-1307-3p; hsa-miR-1202; hsa-miR-138-5p; hsa-miR-17-5p; hsa-miR-182-5p; hsa-miR-20b-5p; hsa-miR-2277-3p; hsa-miR-494-5p; hsa-miR-498-5p; hsa-miR-637; hsa-miR-7-5p; hsa-miR-23b-5p; hsa-miR-125a-3p
Diseases (MNDR)	lupus erythematosus	over-represented	0.163503	0.664929	0.664929	0.728879	2	hsa-miR-7-5p; hsa-miR-939-5p
Published Diseases	glioma upregulated	over-represented	0.163752	0.581103	0.581103	1.41703	3	hsa-miR-182-5p; hsa-miR-193a-5p; hsa-miR-637
Diseases (MNDR)	meningioma	under-represented	0.163946	0.664929	0.664929	5.71595	3	hsa-miR-17-5p; hsa-miR-182-5p; hsa-miR-7-5p
Diseases (MNDR)	cervical squamous cell carcinoma	under-represented	0.164637	0.664929	0.664929	8.0944	5	hsa-miR-1307-3p; hsa-miR-17-5p; hsa-miR-182-5p; hsa-miR-20b-5p; hsa-miR-4999-5p
Diseases (MNDR)	Myocardial Ischemia	over-represented	0.165175	0.664929	0.664929	2.14828	4	hsa-miR-138-5p; hsa-miR-17-5p; hsa-miR-182-5p; hsa-miR-7-5p
Diseases (MNDR)	pancreatic adenocarcinoma	under-represented	0.171702	0.664929	0.664929	18.0302	14	hsa-miR-1307-3p; hsa-miR-506-3p; hsa-miR-138-5p; hsa-miR-17-5p; hsa-miR-182-5p; hsa-miR-193a-5p; hsa-miR-378c; hsa-miR-5586-5p; hsa-miR-624-5p; hsa-miR-628-3p; hsa-miR-7-5p; hsa-miR-96-3p; hsa-miR-23b-5p; hsa-miR-125a-3p
Diseases (MNDR)	adrenocortical carcinoma	under-represented	0.176768	0.664929	0.664929	6.79009	4	hsa-let-7c-3p; hsa-miR-17-5p; hsa-miR-182-5p; hsa-miR-378c
Diseases (MNDR)	gastric adenocarcinoma	over-represented	0.178719	0.664929	0.664929	15.3065	19	hsa-miR-1307-3p; hsa-let-7c-3p; hsa-miR-138-5p; hsa-miR-17-5p; hsa-miR-182-5p; hsa-miR-193a-5p; hsa-miR-20b-5p; hsa-miR-378c; hsa-miR-3934-5p; hsa-miR-4999-5p; hsa-miR-5586-5p; hsa-miR-624-5p; hsa-miR-628-3p; hsa-miR-7-5p; hsa-miR-939-5p; hsa-miR-23b-5p; hsa-miR-125a-3p; hsa-miR-5683; hsa-miR-744-3p
Published Diseases	lung cancer downregulated	under-represented	0.179798	0.581103	0.581103	4.17904	2	hsa-miR-17-5p; hsa-miR-20b-5p
Diseases (miRWalk)	Glioblastoma	over-represented	0.182547	0.332682	0.332682	0.792332	2	hsa-miR-17-5p; hsa-miR-7-5p
Diseases (MNDR)	intellectual disability	under-represented	0.185794	0.664929	0.664929	14.5776	11	hsa-miR-506-3p; hsa-miR-138-5p; hsa-miR-17-5p; hsa-miR-182-5p; hsa-miR-20b-5p; hsa-miR-3666; hsa-miR-494-5p; hsa-miR-628-3p; hsa-miR-656-5p; hsa-miR-7-5p; hsa-miR-125a-3p
Diseases (MNDR)	Chronic Pain	over-represented	0.186469	0.664929	0.664929	1.49612	3	hsa-miR-939-5p; hsa-miR-125a-3p; hsa-miR-597-3p
Diseases (MNDR)	polycystic ovary syndrome	over-represented	0.188245	0.664929	0.664929	2.26336	4	hsa-miR-1307-3p; hsa-miR-193a-5p; hsa-miR-7-5p; hsa-miR-4732-5p
Diseases (MNDR)	rectum adenocarcinoma	under-represented	0.191146	0.664929	0.664929	12.3142	9	hsa-miR-1307-3p; hsa-miR-17-5p; hsa-miR-182-5p; hsa-miR-193a-5p; hsa-miR-20b-5p; hsa-miR-378c; hsa-miR-23b-5p; hsa-miR-125a-3p; hsa-miR-744-3p
Diseases (MNDR)	muscular disease	over-represented	0.191394	0.664929	0.664929	0.805603	2	hsa-miR-17-5p; hsa-miR-20b-5p
Diseases (MNDR)	periodontitis	over-represented	0.20418	0.664929	0.664929	2.34009	4	hsa-miR-17-5p; hsa-miR-182-5p; hsa-miR-498-5p; hsa-miR-7-5p
Diseases (MNDR)	Lymphoma, Non-Hodgkin	under-represented	0.205338	0.664929	0.664929	4.1431	2	hsa-miR-138-5p; hsa-miR-17-5p
Diseases (MNDR)	Duke A	over-represented	0.205572	0.664929	0.664929	0.843966	2	hsa-miR-17-5p; hsa-miR-182-5p
Diseases (MNDR)	progressive supranuclear palsy	over-represented	0.206275	0.664929	0.664929	3.98966	6	hsa-miR-92a-2-5p; hsa-miR-17-5p; hsa-miR-3190-3p; hsa-miR-323a-5p; hsa-miR-637; hsa-miR-7-5p
Diseases (MNDR)	Carcinoma, Ductal, Breast	under-represented	0.207644	0.664929	0.664929	16.4573	13	hsa-miR-1307-3p; hsa-let-7c-3p; hsa-miR-17-5p; hsa-miR-182-5p; hsa-miR-193a-5p; hsa-miR-20b-5p; hsa-miR-365a-5p; hsa-miR-378c; hsa-miR-5586-5p; hsa-miR-6837-3p; hsa-miR-7-5p; hsa-miR-939-5p; hsa-miR-5683
Diseases (miRWalk)	Carcinoma	over-represented	0.211728	0.358309	0.358309	3.39936	5	hsa-miR-138-5p; hsa-miR-17-5p; hsa-miR-182-5p; hsa-miR-193a-5p; hsa-miR-7-5p
Diseases (MNDR)	Cardiovascular Diseases	over-represented	0.212297	0.664929	0.664929	2.37845	4	hsa-miR-208a-5p; hsa-miR-17-5p; hsa-miR-182-5p; hsa-miR-7-5p
Diseases (MNDR)	mantle cell lymphoma	over-represented	0.212297	0.664929	0.664929	2.37845	4	hsa-miR-17-5p; hsa-miR-182-5p; hsa-miR-20b-5p; hsa-miR-7-5p
Diseases (MNDR)	embryonal cancer	under-represented	0.216084	0.664929	0.664929	4.06638	2	hsa-miR-3191-3p; hsa-miR-624-5p
Diseases (MNDR)	nasopharynx carcinoma	under-represented	0.218486	0.664929	0.664929	23.7078	20	hsa-miR-1307-3p; hsa-miR-506-3p; hsa-miR-92a-2-5p; hsa-let-7c-3p; hsa-miR-1202; hsa-miR-1304-5p; hsa-miR-138-5p; hsa-miR-17-5p; hsa-miR-182-5p; hsa-miR-20b-5p; hsa-miR-323a-5p; hsa-miR-365a-5p; hsa-miR-498-5p; hsa-miR-624-5p; hsa-miR-637; hsa-miR-7-5p; hsa-miR-939-5p; hsa-miR-23b-5p; hsa-miR-125a-3p; hsa-miR-744-3p
Published Diseases	Alzheimers Disease deregulated	under-represented	0.223039	0.581103	0.581103	5.01965	3	hsa-miR-624-5p; hsa-miR-628-3p; hsa-miR-6837-3p
Diseases (MNDR)	renal clear cell carcinoma	under-represented	0.228465	0.664929	0.664929	17.2629	14	hsa-miR-1307-3p; hsa-miR-506-3p; hsa-let-7c-3p; hsa-miR-138-5p; hsa-miR-17-5p; hsa-miR-182-5p; hsa-miR-193a-5p; hsa-miR-20b-5p; hsa-miR-378c; hsa-miR-494-5p; hsa-miR-5586-5p; hsa-miR-624-5p; hsa-miR-23b-5p; hsa-miR-5683
Diseases (MNDR)	T-cell leukemia	over-represented	0.231305	0.664929	0.664929	4.1431	6	hsa-miR-92a-2-5p; hsa-miR-138-5p; hsa-miR-17-5p; hsa-miR-182-5p; hsa-miR-20b-5p; hsa-miR-7-5p
Diseases (MNDR)	hypersensitivity reaction type II disease	under-represented	0.231895	0.664929	0.664929	11.8539	9	hsa-miR-92a-2-5p; hsa-let-7c-3p; hsa-miR-138-5p; hsa-miR-193a-5p; hsa-miR-323a-5p; hsa-miR-7-5p; hsa-miR-939-5p; hsa-miR-23b-5p; hsa-miR-125a-3p
Diseases (MNDR)	large cell neuroendocrine cancer	over-represented	0.234219	0.664929	0.664929	5.02543	7	hsa-miR-138-5p; hsa-miR-17-5p; hsa-miR-182-5p; hsa-miR-20b-5p; hsa-miR-498-5p; hsa-miR-7-5p; hsa-miR-23b-5p
Diseases (MNDR)	myopathy	over-represented	0.234219	0.664929	0.664929	5.02543	7	hsa-miR-506-3p; hsa-miR-138-5p; hsa-miR-323a-5p; hsa-miR-637; hsa-miR-7-5p; hsa-miR-939-5p; hsa-miR-125a-3p
Diseases (MNDR)	Friedreich ataxia	over-represented	0.234239	0.664929	0.664929	0.92069	2	hsa-miR-20b-5p; hsa-miR-628-3p
Diseases (MNDR)	liver cancer	over-represented	0.234239	0.664929	0.664929	0.92069	2	hsa-let-7c-3p; hsa-miR-17-5p
Diseases (MNDR)	pancreatic ductal adenocarcinoma	under-represented	0.235118	0.664929	0.664929	7.40388	5	hsa-miR-1307-3p; hsa-miR-506-3p; hsa-miR-17-5p; hsa-miR-193a-5p; hsa-miR-498-5p
Diseases (MNDR)	thyroid cancer	under-represented	0.235872	0.664929	0.664929	8.51638	6	hsa-miR-138-5p; hsa-miR-17-5p; hsa-miR-182-5p; hsa-miR-20b-5p; hsa-miR-7-5p; hsa-miR-23b-5p
Published Diseases	multiple sclerosis upregulated	over-represented	0.244161	0.581103	0.581103	2.54585	4	hsa-miR-624-5p; hsa-miR-7-5p; hsa-miR-939-5p; hsa-miR-744-3p
Diseases (MNDR)	Laryngeal Neoplasms	over-represented	0.245621	0.664929	0.664929	2.5319	4	hsa-miR-17-5p; hsa-miR-182-5p; hsa-miR-20b-5p; hsa-miR-7-5p
Diseases (MNDR)	eye disease	under-represented	0.246049	0.664929	0.664929	21.2526	18	hsa-miR-506-3p; hsa-miR-92a-2-5p; hsa-let-7c-3p; hsa-miR-138-5p; hsa-miR-17-5p; hsa-miR-182-5p; hsa-miR-193a-5p; hsa-miR-20b-5p; hsa-miR-323a-5p; hsa-miR-3666; hsa-miR-494-5p; hsa-miR-624-5p; hsa-miR-637; hsa-miR-7-5p; hsa-miR-939-5p; hsa-miR-23b-5p; hsa-miR-125a-3p; hsa-miR-597-3p
Diseases (MNDR)	Gait Ataxia	over-represented	0.24867	0.664929	0.664929	0.959052	2	hsa-miR-20b-5p; hsa-miR-628-3p
Diseases (MNDR)	Pancreatitis, Chronic	over-represented	0.24867	0.664929	0.664929	0.959052	2	hsa-miR-494-5p; hsa-miR-7-5p
Diseases (MNDR)	central nervous system lymphoma	over-represented	0.24867	0.664929	0.664929	0.959052	2	hsa-miR-17-5p; hsa-miR-20b-5p
Diseases (MNDR)	relapsing-remitting multiple sclerosis	under-represented	0.248957	0.664929	0.664929	15.9586	13	hsa-miR-92a-2-5p; hsa-miR-1202; hsa-miR-138-5p; hsa-miR-17-5p; hsa-miR-182-5p; hsa-miR-193a-5p; hsa-miR-20b-5p; hsa-miR-494-5p; hsa-miR-624-5p; hsa-miR-628-3p; hsa-miR-7-5p; hsa-miR-939-5p; hsa-miR-96-3p
Diseases (MNDR)	multiple myeloma	under-represented	0.250492	0.664929	0.664929	11.6621	9	hsa-let-7c-3p; hsa-miR-17-5p; hsa-miR-182-5p; hsa-miR-193a-5p; hsa-miR-20b-5p; hsa-miR-549a-3p; hsa-miR-628-3p; hsa-miR-7-5p; hsa-miR-939-5p
Diseases (MNDR)	Subarachnoid Hemorrhage, Traumatic	under-represented	0.253362	0.664929	0.664929	4.98707	3	hsa-miR-182-5p; hsa-miR-20b-5p; hsa-miR-378c
Diseases (MNDR)	Wounds and Injuries	over-represented	0.262718	0.664929	0.664929	2.60862	4	hsa-miR-17-5p; hsa-miR-182-5p; hsa-miR-193a-5p; hsa-miR-7-5p
Diseases (MNDR)	Pseudorabies	over-represented	0.263133	0.664929	0.664929	0.997414	2	hsa-miR-20b-5p; hsa-miR-494-5p
Diseases (MNDR)	Cocaine-Related Disorders	over-represented	0.268438	0.664929	0.664929	1.80302	3	hsa-miR-17-5p; hsa-miR-182-5p; hsa-miR-7-5p
Published Diseases	renal cancer downregulated	under-represented	0.269071	0.581103	0.581103	4.73144	3	hsa-miR-17-5p; hsa-miR-20b-5p; hsa-miR-549a-3p
Published Diseases	ovarian cancer downregulated	under-represented	0.273773	0.581103	0.581103	3.60262	2	hsa-miR-628-3p; hsa-miR-23b-5p
Diseases (MNDR)	diabetes mellitus	under-represented	0.274161	0.664929	0.664929	20.9073	18	hsa-miR-506-3p; hsa-miR-92a-2-5p; hsa-let-7c-3p; hsa-miR-138-5p; hsa-miR-17-5p; hsa-miR-182-5p; hsa-miR-193a-5p; hsa-miR-20b-5p; hsa-miR-323a-5p; hsa-miR-498-5p; hsa-miR-549a-3p; hsa-miR-628-3p; hsa-miR-637; hsa-miR-7-5p; hsa-miR-939-5p; hsa-miR-23b-5p; hsa-miR-125a-3p; hsa-miR-597-3p
Diseases (MNDR)	Multiple Sclerosis, Chronic Progressive	under-represented	0.275762	0.664929	0.664929	8.17112	6	hsa-miR-138-5p; hsa-miR-17-5p; hsa-miR-20b-5p; hsa-miR-494-5p; hsa-miR-624-5p; hsa-miR-7-5p
Diseases (MNDR)	Nevus, Pigmented	over-represented	0.279027	0.664929	0.664929	1.84138	3	hsa-miR-17-5p; hsa-miR-182-5p; hsa-miR-7-5p
Published Diseases	wilms tumor downregulated	over-represented	0.279982	0.581103	0.581103	3.5786	5	hsa-miR-17-5p; hsa-miR-182-5p; hsa-miR-20b-5p; hsa-miR-628-3p; hsa-miR-7-5p
Diseases (MNDR)	adenoma	under-represented	0.283457	0.664929	0.664929	5.90776	4	hsa-miR-17-5p; hsa-miR-637; hsa-miR-7-5p; hsa-miR-939-5p
Diseases (MNDR)	chronic lymphocytic leukemia	under-represented	0.283457	0.664929	0.664929	5.90776	4	hsa-miR-138-5p; hsa-miR-17-5p; hsa-miR-182-5p; hsa-miR-7-5p
Diseases (MNDR)	bone disease	under-represented	0.28711	0.664929	0.664929	19.7181	17	hsa-miR-506-3p; hsa-miR-92a-2-5p; hsa-let-7c-3p; hsa-miR-138-5p; hsa-miR-17-5p; hsa-miR-182-5p; hsa-miR-193a-5p; hsa-miR-20b-5p; hsa-miR-323a-5p; hsa-miR-498-5p; hsa-miR-628-3p; hsa-miR-637; hsa-miR-7-5p; hsa-miR-939-5p; hsa-miR-23b-5p; hsa-miR-125a-3p; hsa-miR-597-3p
Published Diseases	COPD deregulated	over-represented	0.287167	0.581103	0.581103	4.51528	6	hsa-miR-17-5p; hsa-miR-182-5p; hsa-miR-20b-5p; hsa-miR-498-5p; hsa-miR-624-5p; hsa-miR-125a-3p
Diseases (MNDR)	cholesteatoma	over-represented	0.289659	0.664929	0.664929	1.87974	3	hsa-miR-17-5p; hsa-miR-182-5p; hsa-miR-7-5p
Diseases (MNDR)	myeloid neoplasm	over-represented	0.292062	0.664929	0.664929	1.07414	2	hsa-miR-7-5p; hsa-miR-125a-3p
Published Diseases	dilated cardiomyopathy upregulated	over-represented	0.293439	0.581103	0.581103	1.89738	3	hsa-miR-182-5p; hsa-miR-628-3p; hsa-miR-125a-3p
Diseases (MNDR)	brain cancer	over-represented	0.297553	0.664929	0.664929	2.76207	4	hsa-miR-17-5p; hsa-miR-182-5p; hsa-miR-7-5p; hsa-miR-125a-3p
Published Diseases	benign prostate hyperplasia downregulated	over-represented	0.300285	0.581103	0.581103	1.9214	3	hsa-miR-17-5p; hsa-miR-20b-5p; hsa-miR-628-3p
Published Diseases	pancreatic cancer ducatal upregulated	over-represented	0.300285	0.581103	0.581103	1.9214	3	hsa-miR-138-5p; hsa-miR-498-5p; hsa-miR-744-3p
Diseases (MNDR)	Child Development Disorders, Pervasive	over-represented	0.300323	0.664929	0.664929	1.9181	3	hsa-miR-17-5p; hsa-miR-182-5p; hsa-miR-7-5p
Diseases (MNDR)	alopecia	over-represented	0.300323	0.664929	0.664929	1.9181	3	hsa-miR-17-5p; hsa-miR-182-5p; hsa-miR-7-5p
Diseases (MNDR)	amyloidosis	over-represented	0.300323	0.664929	0.664929	1.9181	3	hsa-miR-17-5p; hsa-miR-182-5p; hsa-miR-7-5p
Diseases (MNDR)	interstitial cystitis	over-represented	0.300323	0.664929	0.664929	1.9181	3	hsa-miR-17-5p; hsa-miR-182-5p; hsa-miR-7-5p
Published Diseases	ovarian cancer deregulated	under-represented	0.304065	0.581103	0.581103	5.59607	4	hsa-miR-1202; hsa-miR-323a-5p; hsa-miR-628-3p; hsa-miR-23b-5p
Diseases (MNDR)	basal cell carcinoma	over-represented	0.306364	0.664929	0.664929	2.80043	4	hsa-miR-17-5p; hsa-miR-182-5p; hsa-miR-378c; hsa-miR-7-5p
Diseases (MNDR)	pituitary adenoma	under-represented	0.307542	0.664929	0.664929	11.125	9	hsa-miR-208a-5p; hsa-miR-506-3p; hsa-let-7c-3p; hsa-miR-17-5p; hsa-miR-182-5p; hsa-miR-193a-5p; hsa-miR-323a-5p; hsa-miR-637; hsa-miR-7-5p
Diseases (MNDR)	Carcinoma, Non-Small-Cell Lung	under-represented	0.309675	0.664929	0.664929	8.97672	7	hsa-miR-138-5p; hsa-miR-17-5p; hsa-miR-182-5p; hsa-miR-20b-5p; hsa-miR-498-5p; hsa-miR-7-5p; hsa-miR-125a-3p
Diseases (MNDR)	Arrhythmias, Cardiac	over-represented	0.311011	0.664929	0.664929	1.95647	3	hsa-miR-17-5p; hsa-miR-182-5p; hsa-miR-7-5p
Diseases (MNDR)	Atrophy	over-represented	0.311011	0.664929	0.664929	1.95647	3	hsa-miR-17-5p; hsa-miR-182-5p; hsa-miR-7-5p
Diseases (MNDR)	Brain Ischemia	over-represented	0.311011	0.664929	0.664929	1.95647	3	hsa-miR-17-5p; hsa-miR-182-5p; hsa-miR-7-5p
Diseases (MNDR)	Cervical Intraepithelial Neoplasia	over-represented	0.311011	0.664929	0.664929	1.95647	3	hsa-miR-17-5p; hsa-miR-182-5p; hsa-miR-7-5p
Diseases (MNDR)	Duke C	over-represented	0.311011	0.664929	0.664929	1.95647	3	hsa-miR-17-5p; hsa-miR-182-5p; hsa-miR-7-5p
Diseases (MNDR)	HIV-1	over-represented	0.311011	0.664929	0.664929	1.95647	3	hsa-miR-17-5p; hsa-miR-182-5p; hsa-miR-7-5p
Diseases (MNDR)	Hailey-Hailey disease	over-represented	0.311011	0.664929	0.664929	1.95647	3	hsa-miR-17-5p; hsa-miR-182-5p; hsa-miR-7-5p
Diseases (MNDR)	Nasal Polyps	over-represented	0.311011	0.664929	0.664929	1.95647	3	hsa-miR-17-5p; hsa-miR-182-5p; hsa-miR-7-5p
Diseases (MNDR)	antiphospholipid syndrome	over-represented	0.311011	0.664929	0.664929	1.95647	3	hsa-miR-17-5p; hsa-miR-182-5p; hsa-miR-7-5p
Diseases (MNDR)	anxiety disorder	over-represented	0.311011	0.664929	0.664929	1.95647	3	hsa-miR-17-5p; hsa-miR-182-5p; hsa-miR-7-5p
Diseases (MNDR)	dementia	over-represented	0.311011	0.664929	0.664929	1.95647	3	hsa-miR-17-5p; hsa-miR-182-5p; hsa-miR-7-5p
Diseases (MNDR)	panic disorder	over-represented	0.311011	0.664929	0.664929	1.95647	3	hsa-miR-17-5p; hsa-miR-182-5p; hsa-miR-7-5p
Published Diseases	tumor of stomache deregulated	under-represented	0.311915	0.581103	0.581103	4.49127	3	hsa-miR-17-5p; hsa-miR-323a-5p; hsa-miR-549a-3p
Diseases (MNDR)	lung adenocarcinoma	under-represented	0.31532	0.664929	0.664929	26.5849	24	hsa-miR-1307-3p; hsa-miR-1304-5p; hsa-miR-138-5p; hsa-miR-17-5p; hsa-miR-182-5p; hsa-miR-193a-5p; hsa-miR-20b-5p; hsa-miR-3154; hsa-miR-365a-5p; hsa-miR-3666; hsa-miR-378c; hsa-miR-3934-5p; hsa-miR-3935; hsa-miR-498-5p; hsa-miR-5586-5p; hsa-miR-624-5p; hsa-miR-628-3p; hsa-miR-7-5p; hsa-miR-96-3p; hsa-miR-3132; hsa-miR-23b-5p; hsa-miR-125a-3p; hsa-miR-5683; hsa-miR-744-3p
Diseases (MNDR)	Prostatic Neoplasms	under-represented	0.315837	0.664929	0.664929	13.1582	11	hsa-miR-92a-2-5p; hsa-miR-138-5p; hsa-miR-17-5p; hsa-miR-182-5p; hsa-miR-193a-5p; hsa-miR-20b-5p; hsa-miR-378c; hsa-miR-498-5p; hsa-miR-7-5p; hsa-miR-939-5p; hsa-miR-125a-3p
Published Diseases	wilms tumor upregulated	under-represented	0.316576	0.581103	0.581103	5.52402	4	hsa-miR-1202; hsa-miR-498-5p; hsa-miR-939-5p; hsa-miR-125a-3p
Diseases (MNDR)	prostate adenocarcinoma	under-represented	0.317043	0.664929	0.664929	14.194	12	hsa-miR-1307-3p; hsa-let-7c-3p; hsa-miR-17-5p; hsa-miR-182-5p; hsa-miR-20b-5p; hsa-miR-378c; hsa-miR-4999-5p; hsa-miR-5586-5p; hsa-miR-7-5p; hsa-miR-125a-3p; hsa-miR-4510; hsa-miR-5683
Diseases (MNDR)	Cardiomegaly	under-represented	0.318982	0.664929	0.664929	3.45259	2	hsa-miR-17-5p; hsa-miR-182-5p
Diseases (MNDR)	Precursor Cell Lymphoblastic Leukemia-Lymphoma	under-represented	0.319426	0.664929	0.664929	6.75172	5	hsa-miR-1202; hsa-miR-138-5p; hsa-miR-17-5p; hsa-miR-182-5p; hsa-miR-7-5p
Diseases (MNDR)	colon adenocarcinoma	under-represented	0.319946	0.664929	0.664929	13.1198	11	hsa-miR-1307-3p; hsa-miR-17-5p; hsa-miR-182-5p; hsa-miR-193a-5p; hsa-miR-378c; hsa-miR-3934-5p; hsa-miR-5586-5p; hsa-miR-939-5p; hsa-miR-23b-5p; hsa-miR-125a-3p; hsa-miR-744-3p
Published Diseases	colon cancer downregulated	under-represented	0.32081	0.581103	0.581103	5.5	4	hsa-miR-1202; hsa-miR-17-5p; hsa-miR-20b-5p; hsa-miR-96-3p
Diseases (MNDR)	Aging	over-represented	0.321713	0.664929	0.664929	1.99483	3	hsa-miR-17-5p; hsa-miR-182-5p; hsa-miR-7-5p
Diseases (MNDR)	Cerebellar Neoplasms	over-represented	0.321713	0.664929	0.664929	1.99483	3	hsa-miR-17-5p; hsa-miR-182-5p; hsa-miR-7-5p
Diseases (MNDR)	HEV	over-represented	0.321713	0.664929	0.664929	1.99483	3	hsa-miR-17-5p; hsa-miR-182-5p; hsa-miR-7-5p
Diseases (MNDR)	Hearing Loss	over-represented	0.321713	0.664929	0.664929	1.99483	3	hsa-miR-17-5p; hsa-miR-182-5p; hsa-miR-7-5p
Diseases (MNDR)	Leukemia, Biphenotypic, Acute	over-represented	0.321713	0.664929	0.664929	1.99483	3	hsa-miR-17-5p; hsa-miR-182-5p; hsa-miR-7-5p
Diseases (MNDR)	Leukemia, Myeloid, Chronic-Phase	over-represented	0.321713	0.664929	0.664929	1.99483	3	hsa-miR-17-5p; hsa-miR-182-5p; hsa-miR-7-5p
Diseases (MNDR)	Leukoplakia, Oral	over-represented	0.321713	0.664929	0.664929	1.99483	3	hsa-miR-17-5p; hsa-miR-182-5p; hsa-miR-7-5p
Diseases (MNDR)	Lichen Planus, Oral	over-represented	0.321713	0.664929	0.664929	1.99483	3	hsa-miR-17-5p; hsa-miR-182-5p; hsa-miR-7-5p
Diseases (MNDR)	Lymphoma, Extranodal NK-T-Cell	over-represented	0.321713	0.664929	0.664929	1.99483	3	hsa-miR-17-5p; hsa-miR-182-5p; hsa-miR-7-5p
Diseases (MNDR)	Lymphoproliferative Disorders	over-represented	0.321713	0.664929	0.664929	1.99483	3	hsa-miR-17-5p; hsa-miR-182-5p; hsa-miR-7-5p
Diseases (MNDR)	Pain	over-represented	0.321713	0.664929	0.664929	1.99483	3	hsa-miR-17-5p; hsa-miR-182-5p; hsa-miR-7-5p
Diseases (MNDR)	adrenal cortex cancer	over-represented	0.321713	0.664929	0.664929	1.99483	3	hsa-miR-17-5p; hsa-miR-182-5p; hsa-miR-7-5p
Diseases (MNDR)	adrenal cortical adenoma	over-represented	0.321713	0.664929	0.664929	1.99483	3	hsa-miR-17-5p; hsa-miR-182-5p; hsa-miR-7-5p
Diseases (MNDR)	anus neoplasm	over-represented	0.321713	0.664929	0.664929	1.99483	3	hsa-miR-17-5p; hsa-miR-182-5p; hsa-miR-7-5p
Diseases (MNDR)	germ cell and embryonal cancer	over-represented	0.321713	0.664929	0.664929	1.99483	3	hsa-miR-17-5p; hsa-miR-182-5p; hsa-miR-7-5p
Diseases (MNDR)	leiomyosarcoma	over-represented	0.321713	0.664929	0.664929	1.99483	3	hsa-miR-17-5p; hsa-miR-182-5p; hsa-miR-7-5p
Diseases (MNDR)	male infertility	over-represented	0.321713	0.664929	0.664929	1.99483	3	hsa-miR-17-5p; hsa-miR-182-5p; hsa-miR-7-5p
Diseases (MNDR)	mycosis fungoides	over-represented	0.321713	0.664929	0.664929	1.99483	3	hsa-miR-17-5p; hsa-miR-182-5p; hsa-miR-7-5p
Diseases (MNDR)	myositis ossificans	over-represented	0.321713	0.664929	0.664929	1.99483	3	hsa-miR-17-5p; hsa-miR-182-5p; hsa-miR-7-5p
Diseases (MNDR)	peripheral nerve sheath neoplasm	over-represented	0.321713	0.664929	0.664929	1.99483	3	hsa-miR-17-5p; hsa-miR-182-5p; hsa-miR-7-5p
Diseases (MNDR)	prion disease	over-represented	0.321713	0.664929	0.664929	1.99483	3	hsa-miR-17-5p; hsa-miR-182-5p; hsa-miR-7-5p
Diseases (MNDR)	testicular cancer	over-represented	0.321713	0.664929	0.664929	1.99483	3	hsa-miR-17-5p; hsa-miR-182-5p; hsa-miR-7-5p
Diseases (MNDR)	hypertension	over-represented	0.323316	0.664929	0.664929	10.2427	12	hsa-miR-92a-2-5p; hsa-miR-138-5p; hsa-miR-17-5p; hsa-miR-182-5p; hsa-miR-193a-5p; hsa-miR-323a-5p; hsa-miR-498-5p; hsa-miR-637; hsa-miR-7-5p; hsa-miR-939-5p; hsa-miR-23b-5p; hsa-miR-125a-3p
Diseases (MNDR)	distal muscular dystrophy	under-represented	0.326455	0.664929	0.664929	3.41422	2	hsa-miR-17-5p; hsa-miR-7-5p
Published Diseases	tumor of stomache downregulated	under-represented	0.326902	0.581103	0.581103	3.33843	2	hsa-miR-17-5p; hsa-miR-549a-3p
Published Diseases	pancreatic cancer ducatal deregulated	over-represented	0.330731	0.581103	0.581103	3.81878	5	hsa-miR-138-5p; hsa-miR-182-5p; hsa-miR-498-5p; hsa-miR-628-3p; hsa-miR-744-3p
Diseases (MNDR)	medulloblastoma	over-represented	0.330761	0.664929	0.664929	12.1991	14	hsa-miR-4259; hsa-let-7c-3p; hsa-miR-138-5p; hsa-miR-17-5p; hsa-miR-182-5p; hsa-miR-193a-5p; hsa-miR-20b-5p; hsa-miR-3191-3p; hsa-miR-3689b-5p; hsa-miR-494-5p; hsa-miR-624-5p; hsa-miR-7-5p; hsa-miR-125a-3p; hsa-miR-744-3p
Diseases (MNDR)	Abortion, Habitual	over-represented	0.332422	0.664929	0.664929	2.03319	3	hsa-miR-17-5p; hsa-miR-182-5p; hsa-miR-7-5p
Diseases (MNDR)	Chemical and Drug Induced Liver Injury	over-represented	0.332422	0.664929	0.664929	2.03319	3	hsa-miR-17-5p; hsa-miR-182-5p; hsa-miR-7-5p
Diseases (MNDR)	Esophagus	over-represented	0.332422	0.664929	0.664929	2.03319	3	hsa-miR-17-5p; hsa-miR-182-5p; hsa-miR-7-5p
Diseases (MNDR)	Fatty Liver	over-represented	0.332422	0.664929	0.664929	2.03319	3	hsa-miR-17-5p; hsa-miR-182-5p; hsa-miR-7-5p
Diseases (MNDR)	Heart Defects, Congenital	over-represented	0.332422	0.664929	0.664929	2.03319	3	hsa-miR-17-5p; hsa-miR-182-5p; hsa-miR-7-5p
Diseases (MNDR)	Hypertrophy, Left Ventricular	over-represented	0.332422	0.664929	0.664929	2.03319	3	hsa-miR-17-5p; hsa-miR-182-5p; hsa-miR-7-5p
Diseases (MNDR)	Hypoxia-Ischemia, Brain	over-represented	0.332422	0.664929	0.664929	2.03319	3	hsa-miR-17-5p; hsa-miR-182-5p; hsa-miR-7-5p
Diseases (MNDR)	Leukemia, B-Cell	over-represented	0.332422	0.664929	0.664929	2.03319	3	hsa-miR-17-5p; hsa-miR-182-5p; hsa-miR-7-5p
Diseases (MNDR)	Liver Failure	over-represented	0.332422	0.664929	0.664929	2.03319	3	hsa-miR-17-5p; hsa-miR-182-5p; hsa-miR-7-5p
Diseases (MNDR)	Ovarian epithelial cancer	over-represented	0.332422	0.664929	0.664929	2.03319	3	hsa-miR-182-5p; hsa-miR-494-5p; hsa-miR-7-5p
Diseases (MNDR)	Precursor B-Cell Lymphoblastic Leukemia-Lymphoma	over-represented	0.332422	0.664929	0.664929	2.03319	3	hsa-miR-17-5p; hsa-miR-182-5p; hsa-miR-7-5p
Diseases (MNDR)	SARS Virus	over-represented	0.332422	0.664929	0.664929	2.03319	3	hsa-miR-17-5p; hsa-miR-182-5p; hsa-miR-7-5p
Diseases (MNDR)	Trophoblasts	over-represented	0.332422	0.664929	0.664929	2.03319	3	hsa-miR-17-5p; hsa-miR-182-5p; hsa-miR-7-5p
Diseases (MNDR)	cerebral infarction	over-represented	0.332422	0.664929	0.664929	2.03319	3	hsa-miR-17-5p; hsa-miR-182-5p; hsa-miR-7-5p
Diseases (MNDR)	chronic kidney disease	over-represented	0.332422	0.664929	0.664929	2.03319	3	hsa-miR-17-5p; hsa-miR-182-5p; hsa-miR-7-5p
Diseases (MNDR)	eclampsia	over-represented	0.332422	0.664929	0.664929	2.03319	3	hsa-miR-17-5p; hsa-miR-182-5p; hsa-miR-7-5p
Diseases (MNDR)	periodontal disease	over-represented	0.332422	0.664929	0.664929	2.03319	3	hsa-miR-17-5p; hsa-miR-182-5p; hsa-miR-7-5p
Diseases (MNDR)	schistosomiasis	over-represented	0.332422	0.664929	0.664929	2.03319	3	hsa-miR-17-5p; hsa-miR-182-5p; hsa-miR-7-5p
Diseases (MNDR)	thoracic aortic aneurysm	over-represented	0.332422	0.664929	0.664929	2.03319	3	hsa-miR-17-5p; hsa-miR-182-5p; hsa-miR-7-5p
Diseases (MNDR)	acute T cell leukemia	under-represented	0.33286	0.664929	0.664929	4.48836	3	hsa-miR-1202; hsa-miR-17-5p; hsa-miR-20b-5p
Diseases (MNDR)	Parkinsons disease	under-represented	0.333995	0.664929	0.664929	8.78491	7	hsa-miR-1307-3p; hsa-miR-506-3p; hsa-miR-17-5p; hsa-miR-182-5p; hsa-miR-378c; hsa-miR-7-5p; hsa-miR-125a-3p
Diseases (MNDR)	Lymphoblastoid	under-represented	0.334053	0.664929	0.664929	3.37586	2	hsa-miR-138-5p; hsa-miR-17-5p
Diseases (MNDR)	Neoplasms	under-represented	0.339609	0.664929	0.664929	4.45	3	hsa-miR-17-5p; hsa-miR-182-5p; hsa-miR-20b-5p
Published Diseases	pancreatitis upregulated	over-represented	0.340327	0.581103	0.581103	1.20087	2	hsa-miR-1304-5p; hsa-miR-498-5p
Diseases (MNDR)	Burkitt lymphoma	under-represented	0.340736	0.664929	0.664929	7.67241	6	hsa-miR-138-5p; hsa-miR-17-5p; hsa-miR-182-5p; hsa-miR-193a-5p; hsa-miR-498-5p; hsa-miR-7-5p
Diseases (MNDR)	malignant pleural mesothelioma	under-represented	0.340736	0.664929	0.664929	7.67241	6	hsa-miR-506-3p; hsa-miR-1304-5p; hsa-miR-138-5p; hsa-miR-20b-5p; hsa-miR-637; hsa-miR-23b-5p
Published Diseases	benign prostate hyperplasia deregulated	over-represented	0.340796	0.581103	0.581103	2.95415	4	hsa-miR-17-5p; hsa-miR-20b-5p; hsa-miR-628-3p; hsa-miR-125a-3p
Diseases (MNDR)	Lymphoma, Large-Cell, Anaplastic	over-represented	0.343128	0.664929	0.664929	2.07155	3	hsa-miR-17-5p; hsa-miR-182-5p; hsa-miR-7-5p
Diseases (MNDR)	Rhinitis, Allergic, Perennial	over-represented	0.343128	0.664929	0.664929	2.07155	3	hsa-miR-17-5p; hsa-miR-182-5p; hsa-miR-498-5p
Diseases (MNDR)	angiosarcoma	over-represented	0.343128	0.664929	0.664929	2.07155	3	hsa-miR-17-5p; hsa-miR-182-5p; hsa-miR-7-5p
Diseases (MNDR)	cardiomyopathy	over-represented	0.343128	0.664929	0.664929	2.07155	3	hsa-miR-17-5p; hsa-miR-182-5p; hsa-miR-7-5p
Diseases (MNDR)	choriocarcinoma	over-represented	0.343128	0.664929	0.664929	2.07155	3	hsa-miR-17-5p; hsa-miR-182-5p; hsa-miR-7-5p
Diseases (MNDR)	diabetic retinopathy	over-represented	0.343128	0.664929	0.664929	2.07155	3	hsa-miR-17-5p; hsa-miR-182-5p; hsa-miR-7-5p
Diseases (MNDR)	fatty liver disease	over-represented	0.343128	0.664929	0.664929	2.07155	3	hsa-miR-17-5p; hsa-miR-182-5p; hsa-miR-7-5p
Diseases (MNDR)	giant cell tumor	over-represented	0.343128	0.664929	0.664929	2.07155	3	hsa-miR-17-5p; hsa-miR-182-5p; hsa-miR-7-5p
Diseases (MNDR)	primary biliary cirrhosis	over-represented	0.349378	0.664929	0.664929	1.22759	2	hsa-miR-17-5p; hsa-miR-494-5p
Diseases (MNDR)	type 2 diabetes mellitus	over-represented	0.350765	0.664929	0.664929	2.99224	4	hsa-miR-138-5p; hsa-miR-17-5p; hsa-miR-182-5p; hsa-miR-20b-5p
Diseases (MNDR)	lung squamous cell carcinoma	under-represented	0.352347	0.664929	0.664929	21.0608	19	hsa-miR-1307-3p; hsa-let-7c-3p; hsa-miR-138-5p; hsa-miR-17-5p; hsa-miR-182-5p; hsa-miR-193a-5p; hsa-miR-20b-5p; hsa-miR-2277-3p; hsa-miR-365a-5p; hsa-miR-378c; hsa-miR-498-5p; hsa-miR-4999-5p; hsa-miR-5586-5p; hsa-miR-624-5p; hsa-miR-6837-3p; hsa-miR-7-5p; hsa-miR-939-5p; hsa-miR-125a-3p; hsa-miR-744-3p
Diseases (MNDR)	Musculoskeletal Abnormalities	over-represented	0.353824	0.664929	0.664929	2.10991	3	hsa-miR-17-5p; hsa-miR-182-5p; hsa-miR-7-5p
Diseases (MNDR)	Polycystic Kidney Diseases	over-represented	0.353824	0.664929	0.664929	2.10991	3	hsa-miR-17-5p; hsa-miR-182-5p; hsa-miR-7-5p
Diseases (MNDR)	Toxoplasma	over-represented	0.353824	0.664929	0.664929	2.10991	3	hsa-miR-17-5p; hsa-miR-182-5p; hsa-miR-7-5p
Diseases (MNDR)	fibrosarcoma	over-represented	0.353824	0.664929	0.664929	2.10991	3	hsa-miR-17-5p; hsa-miR-182-5p; hsa-miR-7-5p
Diseases (MNDR)	leiomyoma	over-represented	0.353824	0.664929	0.664929	2.10991	3	hsa-miR-17-5p; hsa-miR-182-5p; hsa-miR-7-5p
Diseases (MNDR)	viral hepatitis	over-represented	0.353824	0.664929	0.664929	2.10991	3	hsa-miR-17-5p; hsa-miR-182-5p; hsa-miR-7-5p
Diseases (MNDR)	bladder urothelial carcinoma	under-represented	0.357322	0.664929	0.664929	15.8819	14	hsa-miR-1307-3p; hsa-let-7c-3p; hsa-miR-1304-5p; hsa-miR-138-5p; hsa-miR-17-5p; hsa-miR-182-5p; hsa-miR-193a-5p; hsa-miR-378c; hsa-miR-3934-5p; hsa-miR-4999-5p; hsa-miR-5586-5p; hsa-miR-23b-5p; hsa-miR-5683; hsa-miR-744-3p
Published Diseases	colon cancer deregulated	over-represented	0.358265	0.581103	0.581103	9.67904	11	hsa-miR-1307-3p; hsa-miR-1202; hsa-miR-17-5p; hsa-miR-193a-5p; hsa-miR-20b-5p; hsa-miR-624-5p; hsa-miR-628-3p; hsa-miR-637; hsa-miR-939-5p; hsa-miR-96-3p; hsa-miR-125a-3p
Published Diseases	glioma downregulated	over-represented	0.358347	0.581103	0.581103	3.0262	4	hsa-miR-1202; hsa-miR-498-5p; hsa-miR-96-3p; hsa-miR-744-3p
Diseases (MNDR)	retinoblastoma	under-represented	0.359367	0.664929	0.664929	8.5931	7	hsa-miR-1202; hsa-miR-17-5p; hsa-miR-182-5p; hsa-miR-193a-5p; hsa-miR-494-5p; hsa-miR-498-5p; hsa-miR-7-5p
Diseases (MNDR)	Lymphoma, T-Cell	over-represented	0.364503	0.664929	0.664929	2.14828	3	hsa-miR-17-5p; hsa-miR-182-5p; hsa-miR-7-5p
Diseases (MNDR)	Myocytes, Cardiac	over-represented	0.364503	0.664929	0.664929	2.14828	3	hsa-miR-17-5p; hsa-miR-182-5p; hsa-miR-7-5p
Diseases (MNDR)	lymphoplasmacytic lymphoma	over-represented	0.364503	0.664929	0.664929	2.14828	3	hsa-miR-17-5p; hsa-miR-182-5p; hsa-miR-7-5p
Diseases (MNDR)	nephrosclerosis	over-represented	0.364503	0.664929	0.664929	2.14828	3	hsa-miR-17-5p; hsa-miR-182-5p; hsa-miR-7-5p
Diseases (MNDR)	obesity	over-represented	0.364503	0.664929	0.664929	2.14828	3	hsa-miR-17-5p; hsa-miR-182-5p; hsa-miR-7-5p
Diseases (MNDR)	pulmonary fibrosis	over-represented	0.364503	0.664929	0.664929	2.14828	3	hsa-miR-17-5p; hsa-miR-182-5p; hsa-miR-7-5p
Diseases (MNDR)	rhabdomyosarcoma	over-represented	0.364503	0.664929	0.664929	2.14828	3	hsa-miR-17-5p; hsa-miR-182-5p; hsa-miR-7-5p
Diseases (MNDR)	astrocytoma	under-represented	0.364562	0.664929	0.664929	8.55474	7	hsa-miR-1307-3p; hsa-miR-138-5p; hsa-miR-17-5p; hsa-miR-182-5p; hsa-miR-20b-5p; hsa-miR-656-5p; hsa-miR-7-5p
Diseases (MNDR)	Down syndrome	under-represented	0.36686	0.664929	0.664929	5.37069	4	hsa-miR-17-5p; hsa-miR-498-5p; hsa-miR-7-5p; hsa-miR-4732-5p
Diseases (MNDR)	hypertrophic cardiomyopathy	over-represented	0.375156	0.664929	0.664929	2.18664	3	hsa-miR-17-5p; hsa-miR-182-5p; hsa-miR-7-5p
Diseases (MNDR)	osteoporosis	over-represented	0.375156	0.664929	0.664929	2.18664	3	hsa-miR-17-5p; hsa-miR-637; hsa-miR-7-5p
Diseases (MNDR)	Duchenne muscular dystrophy	over-represented	0.376639	0.664929	0.664929	4.02802	5	hsa-miR-208a-5p; hsa-miR-17-5p; hsa-miR-182-5p; hsa-miR-494-5p; hsa-miR-7-5p
Diseases (MNDR)	lymphoblastic leukemia	over-represented	0.377501	0.664929	0.664929	1.30431	2	hsa-miR-7-5p; hsa-miR-939-5p
Diseases (MNDR)	Huntingtons disease	under-represented	0.381118	0.664929	0.664929	10.5112	9	hsa-miR-1307-3p; hsa-miR-138-5p; hsa-miR-17-5p; hsa-miR-182-5p; hsa-miR-549a-3p; hsa-miR-624-5p; hsa-miR-7-5p; hsa-miR-23b-5p; hsa-miR-744-3p
Diseases (MNDR)	osteosarcoma	under-represented	0.384445	0.664929	0.664929	16.6491	15	hsa-miR-506-3p; hsa-miR-92a-2-5p; hsa-miR-138-5p; hsa-miR-17-5p; hsa-miR-182-5p; hsa-miR-193a-5p; hsa-miR-20b-5p; hsa-miR-498-5p; hsa-miR-624-5p; hsa-miR-628-3p; hsa-miR-7-5p; hsa-miR-939-5p; hsa-miR-23b-5p; hsa-miR-125a-3p; hsa-miR-744-3p
Diseases (MNDR)	Ehrlich tumor carcinoma	over-represented	0.385777	0.664929	0.664929	2.225	3	hsa-miR-17-5p; hsa-miR-182-5p; hsa-miR-7-5p
Diseases (MNDR)	Helplessness, Learned	over-represented	0.385777	0.664929	0.664929	2.225	3	hsa-miR-17-5p; hsa-miR-182-5p; hsa-miR-7-5p
Diseases (MNDR)	Pheochromocytoma	over-represented	0.385777	0.664929	0.664929	2.225	3	hsa-miR-17-5p; hsa-miR-182-5p; hsa-miR-7-5p
Diseases (MNDR)	adult T-cell leukemia	over-represented	0.385777	0.664929	0.664929	2.225	3	hsa-miR-17-5p; hsa-miR-182-5p; hsa-miR-7-5p
Diseases (MNDR)	hematologic cancer	over-represented	0.385777	0.664929	0.664929	2.225	3	hsa-miR-17-5p; hsa-miR-182-5p; hsa-miR-7-5p
Diseases (MNDR)	myeloid leukemia	over-represented	0.385777	0.664929	0.664929	2.225	3	hsa-miR-17-5p; hsa-miR-182-5p; hsa-miR-7-5p
Diseases (MNDR)	dermatomyositis	under-represented	0.38648	0.664929	0.664929	5.2556	4	hsa-miR-17-5p; hsa-miR-20b-5p; hsa-miR-7-5p; hsa-miR-597-3p
Diseases (MNDR)	B-cell lymphoma	over-represented	0.387108	0.664929	0.664929	9.78233	11	hsa-miR-138-5p; hsa-miR-17-5p; hsa-miR-182-5p; hsa-miR-193a-5p; hsa-miR-20b-5p; hsa-miR-498-5p; hsa-miR-549a-3p; hsa-miR-624-5p; hsa-miR-7-5p; hsa-miR-939-5p; hsa-miR-125a-3p
Diseases (MNDR)	temporal lobe epilepsy	over-represented	0.390761	0.664929	0.664929	5.98448	7	hsa-miR-1304-5p; hsa-miR-138-5p; hsa-miR-17-5p; hsa-miR-182-5p; hsa-miR-193a-5p; hsa-miR-637; hsa-miR-597-3p
Diseases (MNDR)	autism spectrum disorder	over-represented	0.391382	0.664929	0.664929	1.34267	2	hsa-miR-17-5p; hsa-miR-7-5p
Published Diseases	renal cancer upregulated	over-represented	0.393579	0.605853	0.605853	3.17031	4	hsa-miR-138-5p; hsa-miR-939-5p; hsa-miR-125a-3p; hsa-miR-744-3p
Published Diseases	dilated cardiomyopathy deregulated	over-represented	0.396183	0.605853	0.605853	5.06769	6	hsa-miR-17-5p; hsa-miR-182-5p; hsa-miR-20b-5p; hsa-miR-549a-3p; hsa-miR-628-3p; hsa-miR-125a-3p
Diseases (MNDR)	esophageal carcinoma	under-represented	0.396234	0.664929	0.664929	7.28879	6	hsa-miR-1307-3p; hsa-miR-17-5p; hsa-miR-20b-5p; hsa-miR-378c; hsa-miR-628-3p; hsa-miR-744-3p
Diseases (MNDR)	Barretts esophagus	over-represented	0.396359	0.664929	0.664929	2.26336	3	hsa-miR-17-5p; hsa-miR-182-5p; hsa-miR-7-5p
Diseases (MNDR)	Neuroendocrine Tumors	over-represented	0.396359	0.664929	0.664929	2.26336	3	hsa-miR-138-5p; hsa-miR-182-5p; hsa-miR-7-5p
Diseases (MNDR)	atopic dermatitis	over-represented	0.396359	0.664929	0.664929	2.26336	3	hsa-miR-17-5p; hsa-miR-182-5p; hsa-miR-7-5p
Diseases (MNDR)	systemic scleroderma	over-represented	0.396359	0.664929	0.664929	2.26336	3	hsa-miR-17-5p; hsa-miR-182-5p; hsa-miR-7-5p
Diseases (MNDR)	tongue cancer	over-represented	0.396359	0.664929	0.664929	2.26336	3	hsa-miR-17-5p; hsa-miR-182-5p; hsa-miR-7-5p
Diseases (MNDR)	atherosclerosis	over-represented	0.400093	0.664929	0.664929	4.1431	5	hsa-miR-17-5p; hsa-miR-182-5p; hsa-miR-193a-5p; hsa-miR-7-5p; hsa-miR-125a-3p
Diseases (MNDR)	papillary renal cell carcinoma	under-represented	0.402855	0.664929	0.664929	17.4931	16	hsa-miR-1307-3p; hsa-let-7c-3p; hsa-miR-17-5p; hsa-miR-182-5p; hsa-miR-193a-5p; hsa-miR-20b-5p; hsa-miR-3934-5p; hsa-miR-498-5p; hsa-miR-4999-5p; hsa-miR-5586-5p; hsa-miR-624-5p; hsa-miR-628-3p; hsa-miR-6837-3p; hsa-miR-23b-5p; hsa-miR-125a-3p; hsa-miR-744-3p
Published Diseases	lung cancer deregulated	over-represented	0.403902	0.605853	0.605853	7.99782	9	hsa-miR-138-5p; hsa-miR-17-5p; hsa-miR-193a-5p; hsa-miR-20b-5p; hsa-miR-498-5p; hsa-miR-624-5p; hsa-miR-939-5p; hsa-miR-125a-3p; hsa-miR-744-3p
Diseases (MNDR)	dilated cardiomyopathy	under-represented	0.406673	0.664929	0.664929	5.14052	4	hsa-miR-17-5p; hsa-miR-182-5p; hsa-miR-20b-5p; hsa-miR-3135b
Diseases (MNDR)	dermatitis	over-represented	0.406895	0.664929	0.664929	2.30172	3	hsa-miR-17-5p; hsa-miR-7-5p; hsa-miR-939-5p
Diseases (MNDR)	skin cancer	over-represented	0.406895	0.664929	0.664929	2.30172	3	hsa-miR-17-5p; hsa-miR-182-5p; hsa-miR-7-5p
Diseases (MNDR)	gastric lymphoma	under-represented	0.41188	0.664929	0.664929	4.06638	3	hsa-miR-138-5p; hsa-miR-17-5p; hsa-miR-182-5p
Diseases (MNDR)	kidney cancer	under-represented	0.41188	0.664929	0.664929	4.06638	3	hsa-miR-17-5p; hsa-miR-182-5p; hsa-miR-20b-5p
Diseases (MNDR)	autosomal recessive disease	under-represented	0.414122	0.664929	0.664929	11.2784	10	hsa-miR-92a-2-5p; hsa-let-7c-3p; hsa-miR-138-5p; hsa-miR-17-5p; hsa-miR-20b-5p; hsa-miR-323a-5p; hsa-miR-498-5p; hsa-miR-939-5p; hsa-miR-125a-3p; hsa-miR-597-3p
Diseases (MNDR)	skin disease	over-represented	0.414313	0.664929	0.664929	9.01509	10	hsa-miR-92a-2-5p; hsa-miR-138-5p; hsa-miR-17-5p; hsa-miR-193a-5p; hsa-miR-323a-5p; hsa-miR-637; hsa-miR-7-5p; hsa-miR-939-5p; hsa-miR-23b-5p; hsa-miR-125a-3p
Diseases (MNDR)	skin melanoma	over-represented	0.415435	0.664929	0.664929	8.05603	9	hsa-miR-506-3p; hsa-let-7c-3p; hsa-miR-1304-5p; hsa-miR-138-5p; hsa-miR-365a-5p; hsa-miR-378c; hsa-miR-6834-5p; hsa-miR-939-5p; hsa-miR-23b-5p
Diseases (MNDR)	Kaposis sarcoma	over-represented	0.417381	0.664929	0.664929	2.34009	3	hsa-miR-17-5p; hsa-miR-182-5p; hsa-miR-498-5p
Diseases (MNDR)	Adrenocortical Carcinoma	under-represented	0.419566	0.664929	0.664929	4.02802	3	hsa-miR-20b-5p; hsa-miR-7-5p; hsa-miR-125a-3p
Diseases (MNDR)	Hodgkins lymphoma	over-represented	0.420165	0.664929	0.664929	13.9254	15	hsa-miR-4259; hsa-miR-1202; hsa-miR-17-5p; hsa-miR-182-5p; hsa-miR-20b-5p; hsa-miR-3154; hsa-miR-3202; hsa-miR-3666; hsa-miR-378c; hsa-miR-3934-5p; hsa-miR-498-5p; hsa-miR-7-5p; hsa-miR-939-5p; hsa-miR-3132; hsa-miR-125a-3p
Published Diseases	psoriasis upregulated	under-represented	0.421334	0.616586	0.616586	2.93013	2	hsa-miR-1202; hsa-miR-125a-3p
Diseases (MNDR)	Adenoviridae Infections	under-represented	0.425765	0.664929	0.664929	2.95388	2	hsa-miR-17-5p; hsa-miR-182-5p
Diseases (MNDR)	Urinary Bladder Neoplasms	under-represented	0.427329	0.664929	0.664929	3.98966	3	hsa-miR-17-5p; hsa-miR-182-5p; hsa-miR-378c
Diseases (MNDR)	atrial fibrillation	over-represented	0.427809	0.664929	0.664929	2.37845	3	hsa-miR-17-5p; hsa-miR-182-5p; hsa-miR-7-5p
Diseases (MNDR)	coronary artery disease	over-represented	0.430646	0.664929	0.664929	3.3375	4	hsa-miR-208a-5p; hsa-miR-17-5p; hsa-miR-182-5p; hsa-miR-7-5p
Diseases (MNDR)	intracranial aneurysm	over-represented	0.431504	0.664929	0.664929	11.0866	12	hsa-miR-1307-3p; hsa-miR-1202; hsa-miR-17-5p; hsa-miR-182-5p; hsa-miR-20b-5p; hsa-miR-365a-5p; hsa-miR-494-5p; hsa-miR-498-5p; hsa-miR-7-5p; hsa-miR-939-5p; hsa-miR-23b-5p; hsa-miR-125a-3p
Diseases (MNDR)	Alzheimers disease	under-represented	0.432709	0.664929	0.664929	18.222	17	hsa-miR-1307-3p; hsa-miR-208a-5p; hsa-miR-92a-2-5p; hsa-miR-1304-5p; hsa-miR-138-5p; hsa-miR-17-5p; hsa-miR-182-5p; hsa-miR-193a-5p; hsa-miR-20b-5p; hsa-miR-494-5p; hsa-miR-498-5p; hsa-miR-549a-3p; hsa-miR-628-3p; hsa-miR-637; hsa-miR-7-5p; hsa-miR-939-5p; hsa-miR-125a-3p
Diseases (MNDR)	Heart Failure	under-represented	0.434439	0.664929	0.664929	4.98707	4	hsa-miR-138-5p; hsa-miR-17-5p; hsa-miR-182-5p; hsa-miR-7-5p
Diseases (MNDR)	Graves disease	under-represented	0.434819	0.664929	0.664929	2.91552	2	hsa-miR-17-5p; hsa-miR-7-5p
Diseases (MNDR)	squamous cell carcinoma	under-represented	0.435426	0.664929	0.664929	8.05603	7	hsa-miR-138-5p; hsa-miR-17-5p; hsa-miR-182-5p; hsa-miR-20b-5p; hsa-miR-7-5p; hsa-miR-939-5p; hsa-miR-125a-3p
Published Diseases	renal cancer deregulated	under-represented	0.436418	0.623454	0.623454	7.90175	7	hsa-miR-138-5p; hsa-miR-17-5p; hsa-miR-20b-5p; hsa-miR-549a-3p; hsa-miR-939-5p; hsa-miR-125a-3p; hsa-miR-744-3p
Diseases (MNDR)	carotid artery disease	over-represented	0.438174	0.664929	0.664929	2.41681	3	hsa-miR-17-5p; hsa-miR-182-5p; hsa-miR-7-5p
Diseases (MNDR)	sarcoma	over-represented	0.438174	0.664929	0.664929	2.41681	3	hsa-miR-17-5p; hsa-miR-182-5p; hsa-miR-7-5p
Diseases (MNDR)	non-Hodgkin lymphoma	over-represented	0.439411	0.664929	0.664929	3.37586	4	hsa-miR-138-5p; hsa-miR-17-5p; hsa-miR-182-5p; hsa-miR-7-5p
Diseases (MNDR)	thyroid carcinoma	under-represented	0.447921	0.664929	0.664929	17.0711	16	hsa-miR-1307-3p; hsa-miR-506-3p; hsa-miR-138-5p; hsa-miR-17-5p; hsa-miR-182-5p; hsa-miR-193a-5p; hsa-miR-20b-5p; hsa-miR-378c; hsa-miR-3934-5p; hsa-miR-5586-5p; hsa-miR-624-5p; hsa-miR-628-3p; hsa-miR-7-5p; hsa-miR-939-5p; hsa-miR-5683; hsa-miR-744-3p
Diseases (MNDR)	Mouth Neoplasms	over-represented	0.448139	0.664929	0.664929	3.41422	4	hsa-miR-17-5p; hsa-miR-182-5p; hsa-miR-494-5p; hsa-miR-7-5p
Diseases (MNDR)	chronic myeloid leukemia	over-represented	0.448139	0.664929	0.664929	3.41422	4	hsa-miR-138-5p; hsa-miR-17-5p; hsa-miR-182-5p; hsa-miR-7-5p
Diseases (MNDR)	psoriasis	over-represented	0.448139	0.664929	0.664929	3.41422	4	hsa-miR-138-5p; hsa-miR-17-5p; hsa-miR-182-5p; hsa-miR-7-5p
Diseases (MNDR)	Glioblastoma	under-represented	0.448331	0.664929	0.664929	29.1168	28	hsa-miR-1307-3p; hsa-miR-506-3p; hsa-let-7c-3p; hsa-miR-1304-5p; hsa-miR-138-5p; hsa-miR-17-5p; hsa-miR-182-5p; hsa-miR-193a-5p; hsa-miR-20b-5p; hsa-miR-2277-3p; hsa-miR-323a-5p; hsa-miR-3935; hsa-miR-3976; hsa-miR-4502; hsa-miR-4520-5p; hsa-miR-4524b-5p; hsa-miR-494-5p; hsa-miR-549a-3p; hsa-miR-5582-5p; hsa-miR-628-3p; hsa-miR-656-5p; hsa-miR-7-5p; hsa-miR-939-5p; hsa-miR-3132; hsa-miR-2392; hsa…
Diseases (MNDR)	Inflammation	over-represented	0.448471	0.664929	0.664929	2.45517	3	hsa-miR-17-5p; hsa-miR-182-5p; hsa-miR-7-5p
Diseases (miRWalk)	Neoplasm Metastasis	over-represented	0.449455	0.578944	0.578944	2.40256	3	hsa-miR-138-5p; hsa-miR-17-5p; hsa-miR-182-5p
Diseases (MNDR)	Lupus Vulgaris	over-represented	0.456828	0.664929	0.664929	3.45259	4	hsa-miR-1202; hsa-miR-17-5p; hsa-miR-182-5p; hsa-miR-637
Diseases (MNDR)	papillary thyroid carcinoma	over-represented	0.456828	0.664929	0.664929	3.45259	4	hsa-miR-138-5p; hsa-miR-17-5p; hsa-miR-182-5p; hsa-miR-7-5p
Diseases (MNDR)	HIV	over-represented	0.458695	0.664929	0.664929	2.49353	3	hsa-miR-138-5p; hsa-miR-17-5p; hsa-miR-182-5p
Diseases (MNDR)	gout	over-represented	0.458695	0.664929	0.664929	2.49353	3	hsa-miR-1202; hsa-miR-17-5p; hsa-miR-182-5p
Diseases (MNDR)	inflammatory bowel disease	over-represented	0.458695	0.664929	0.664929	2.49353	3	hsa-miR-17-5p; hsa-miR-182-5p; hsa-miR-7-5p
Diseases (MNDR)	squamous cell neoplasm	over-represented	0.458695	0.664929	0.664929	2.49353	3	hsa-miR-17-5p; hsa-miR-182-5p; hsa-miR-7-5p
Published Diseases	multiple sclerosis downregulated	under-represented	0.458825	0.629395	0.629395	5.78821	5	hsa-miR-1202; hsa-miR-17-5p; hsa-miR-182-5p; hsa-miR-20b-5p; hsa-miR-323a-5p
Diseases (MNDR)	Uterine Cervical Neoplasms	over-represented	0.458836	0.664929	0.664929	5.40905	6	hsa-miR-506-3p; hsa-miR-138-5p; hsa-miR-17-5p; hsa-miR-182-5p; hsa-miR-20b-5p; hsa-miR-7-5p
Diseases (MNDR)	synovial sarcoma	under-represented	0.461994	0.664929	0.664929	6.86681	6	hsa-miR-17-5p; hsa-miR-20b-5p; hsa-miR-628-3p; hsa-miR-7-5p; hsa-miR-939-5p; hsa-miR-125a-3p
Diseases (MNDR)	Moyamoya disease	under-represented	0.463091	0.664929	0.664929	4.83362	4	hsa-miR-17-5p; hsa-miR-3202; hsa-miR-7-5p; hsa-miR-125a-3p
Published Diseases	multiple sclerosis deregulated	over-represented	0.463788	0.629395	0.629395	8.33406	9	hsa-miR-1202; hsa-miR-17-5p; hsa-miR-182-5p; hsa-miR-20b-5p; hsa-miR-323a-5p; hsa-miR-624-5p; hsa-miR-7-5p; hsa-miR-939-5p; hsa-miR-744-3p
Diseases (MNDR)	head and neck squamous cell carcinoma	over-represented	0.463922	0.664929	0.664929	17.2629	18	hsa-miR-1307-3p; hsa-let-7c-3p; hsa-miR-138-5p; hsa-miR-17-5p; hsa-miR-182-5p; hsa-miR-193a-5p; hsa-miR-365a-5p; hsa-miR-378c; hsa-miR-3934-5p; hsa-miR-494-5p; hsa-miR-498-5p; hsa-miR-4999-5p; hsa-miR-624-5p; hsa-miR-628-3p; hsa-miR-637; hsa-miR-7-5p; hsa-miR-5683; hsa-miR-744-3p
Diseases (MNDR)	Ewing sarcoma	over-represented	0.468841	0.664929	0.664929	2.5319	3	hsa-miR-17-5p; hsa-miR-182-5p; hsa-miR-7-5p
Diseases (MNDR)	myelodysplasticmyeloproliferative neoplasm	over-represented	0.468841	0.664929	0.664929	2.5319	3	hsa-miR-17-5p; hsa-miR-182-5p; hsa-miR-7-5p
Diseases (MNDR)	rectum cancer	under-represented	0.472142	0.664929	0.664929	2.76207	2	hsa-miR-17-5p; hsa-miR-182-5p
Diseases (MNDR)	cholangiocarcinoma	under-represented	0.472777	0.664929	0.664929	27.8509	27	hsa-miR-1307-3p; hsa-miR-3155a; hsa-miR-4259; hsa-let-7c-3p; hsa-miR-1202; hsa-miR-17-5p; hsa-miR-182-5p; hsa-miR-193a-5p; hsa-miR-20b-5p; hsa-miR-2277-3p; hsa-miR-3190-3p; hsa-miR-3191-3p; hsa-miR-323a-5p; hsa-miR-365a-5p; hsa-miR-3666; hsa-miR-378c; hsa-miR-3914; hsa-miR-3934-5p; hsa-miR-498-5p; hsa-miR-549a-3p; hsa-miR-624-5p; hsa-miR-7-5p; hsa-miR-939-5p; hsa-miR-3132; hsa-miR-23b-5p; hsa-miR…
Diseases (MNDR)	endometriosis	under-represented	0.475462	0.664929	0.664929	3.75948	3	hsa-miR-17-5p; hsa-miR-182-5p; hsa-miR-7-5p
Diseases (MNDR)	Mesothelioma	over-represented	0.478906	0.664929	0.664929	2.57026	3	hsa-miR-17-5p; hsa-miR-182-5p; hsa-miR-20b-5p
Diseases (MNDR)	acromegaly	over-represented	0.478906	0.664929	0.664929	2.57026	3	hsa-miR-17-5p; hsa-miR-193a-5p; hsa-miR-637
Diseases (MNDR)	salivary gland cancer	over-represented	0.478906	0.664929	0.664929	2.57026	3	hsa-miR-17-5p; hsa-miR-182-5p; hsa-miR-20b-5p
Published Diseases	melanoma deregulated	under-represented	0.480848	0.629395	0.629395	9.631	9	hsa-miR-1202; hsa-miR-1304-5p; hsa-miR-17-5p; hsa-miR-193a-5p; hsa-miR-20b-5p; hsa-miR-624-5p; hsa-miR-7-5p; hsa-miR-939-5p; hsa-miR-744-3p
Published Diseases	psoriasis deregulated	under-represented	0.482536	0.629395	0.629395	5.66812	5	hsa-miR-1202; hsa-miR-20b-5p; hsa-miR-628-3p; hsa-miR-7-5p; hsa-miR-125a-3p
Diseases (MNDR)	hepatitis C	under-represented	0.483724	0.664929	0.664929	3.72112	3	hsa-miR-17-5p; hsa-miR-182-5p; hsa-miR-7-5p
Diseases (MNDR)	Infection	under-represented	0.485102	0.664929	0.664929	4.71853	4	hsa-miR-1202; hsa-miR-17-5p; hsa-miR-182-5p; hsa-miR-7-5p
Diseases (MNDR)	neuroblastoma	over-represented	0.486569	0.664929	0.664929	5.5625	6	hsa-let-7c-3p; hsa-miR-17-5p; hsa-miR-182-5p; hsa-miR-20b-5p; hsa-miR-628-3p; hsa-miR-7-5p
Diseases (MNDR)	schizophrenia	over-represented	0.487787	0.664929	0.664929	6.55991	7	hsa-let-7c-3p; hsa-miR-17-5p; hsa-miR-182-5p; hsa-miR-20b-5p; hsa-miR-7-5p; hsa-miR-939-5p; hsa-miR-125a-3p
Diseases (MNDR)	liver cirrhosis	over-represented	0.488884	0.664929	0.664929	2.60862	3	hsa-miR-17-5p; hsa-miR-182-5p; hsa-miR-7-5p
Diseases (MNDR)	chronic obstructive pulmonary disease	under-represented	0.491435	0.664929	0.664929	2.68534	2	hsa-miR-17-5p; hsa-miR-182-5p
Diseases (MNDR)	hepatitis B	under-represented	0.492049	0.664929	0.664929	3.68276	3	hsa-miR-17-5p; hsa-miR-182-5p; hsa-miR-7-5p
Diseases (MNDR)	retinal degeneration	under-represented	0.492049	0.664929	0.664929	3.68276	3	hsa-miR-17-5p; hsa-miR-182-5p; hsa-miR-597-3p
Diseases (MNDR)	liver disease	over-represented	0.492492	0.664929	0.664929	4.60345	5	hsa-miR-138-5p; hsa-miR-17-5p; hsa-miR-7-5p; hsa-miR-939-5p; hsa-miR-125a-3p
Diseases (MNDR)	arthritis	under-represented	0.493608	0.664929	0.664929	8.66983	8	hsa-miR-92a-2-5p; hsa-miR-138-5p; hsa-miR-17-5p; hsa-miR-193a-5p; hsa-miR-7-5p; hsa-miR-939-5p; hsa-miR-23b-5p; hsa-miR-125a-3p
Diseases (MNDR)	invasive ductal carcinoma	over-represented	0.498771	0.664929	0.664929	2.64698	3	hsa-miR-17-5p; hsa-miR-182-5p; hsa-miR-3132
Diseases (MNDR)	osteoarthritis	over-represented	0.498771	0.664929	0.664929	2.64698	3	hsa-miR-138-5p; hsa-miR-17-5p; hsa-miR-182-5p
Diseases (MNDR)	urinary bladder cancer	under-represented	0.499509	0.664929	0.664929	6.63664	6	hsa-miR-17-5p; hsa-miR-182-5p; hsa-miR-193a-5p; hsa-miR-20b-5p; hsa-miR-7-5p; hsa-miR-23b-5p
Diseases (MNDR)	Growth Hormone-Secreting Pituitary Adenoma	under-represented	0.508877	0.664929	0.664929	3.60603	3	hsa-miR-17-5p; hsa-miR-193a-5p; hsa-miR-637
Diseases (MNDR)	lung disease	under-represented	0.512128	0.664929	0.664929	14.5009	14	hsa-miR-506-3p; hsa-miR-92a-2-5p; hsa-miR-138-5p; hsa-miR-17-5p; hsa-miR-182-5p; hsa-miR-193a-5p; hsa-miR-20b-5p; hsa-miR-323a-5p; hsa-miR-498-5p; hsa-miR-628-3p; hsa-miR-7-5p; hsa-miR-939-5p; hsa-miR-23b-5p; hsa-miR-125a-3p
Diseases (MNDR)	Myasthenia Gravis, Autoimmune, Experimental	over-represented	0.514898	0.664929	0.664929	4.71853	5	hsa-miR-17-5p; hsa-miR-193a-5p; hsa-miR-20b-5p; hsa-miR-494-5p; hsa-miR-125a-3p
Diseases (MNDR)	adenocarcinoma	under-represented	0.515055	0.664929	0.664929	4.56509	4	hsa-miR-17-5p; hsa-miR-182-5p; hsa-miR-7-5p; hsa-miR-939-5p
Diseases (MNDR)	testicular germ cell cancer	under-represented	0.515055	0.664929	0.664929	4.56509	4	hsa-miR-20b-5p; hsa-miR-624-5p; hsa-miR-96-3p; hsa-miR-744-3p
Published Diseases	acute myocardial infarction downregulated	over-represented	0.516794	0.632695	0.632695	2.68996	3	hsa-miR-1202; hsa-miR-96-3p; hsa-miR-744-3p
Published Diseases	pancreatitis deregulated	over-represented	0.516794	0.632695	0.632695	2.68996	3	hsa-miR-1304-5p; hsa-miR-498-5p; hsa-miR-628-3p
Diseases (MNDR)	facioscapulohumeral muscular dystrophy	over-represented	0.518262	0.664929	0.664929	2.72371	3	hsa-miR-17-5p; hsa-miR-182-5p; hsa-miR-7-5p
Diseases (MNDR)	lupus nephritis	over-represented	0.518262	0.664929	0.664929	2.72371	3	hsa-miR-17-5p; hsa-miR-182-5p; hsa-miR-7-5p
Diseases (MNDR)	renal cell carcinoma	over-represented	0.519369	0.664929	0.664929	6.75172	7	hsa-miR-138-5p; hsa-miR-17-5p; hsa-miR-182-5p; hsa-miR-20b-5p; hsa-miR-378c; hsa-miR-498-5p; hsa-miR-7-5p
Diseases (MNDR)	pancreatic cancer	under-represented	0.519707	0.664929	0.664929	47.2621	47	hsa-miR-1307-3p; hsa-miR-8057; hsa-miR-6721-5p; hsa-miR-6820-5p; hsa-miR-4259; hsa-miR-506-3p; hsa-miR-92a-2-5p; hsa-miR-1202; hsa-miR-138-5p; hsa-miR-17-5p; hsa-miR-182-5p; hsa-miR-193a-5p; hsa-miR-197-5p; hsa-miR-20b-5p; hsa-miR-2277-3p; hsa-miR-3154; hsa-miR-3191-3p; hsa-miR-323a-5p; hsa-miR-3666; hsa-miR-378c; hsa-miR-3935; hsa-miR-4436b-3p; hsa-miR-494-5p; hsa-miR-498-5p; hsa-miR-549a-3p; hs…
Diseases (MNDR)	Diabetic Nephropathies	under-represented	0.521094	0.664929	0.664929	2.57026	2	hsa-miR-17-5p; hsa-miR-182-5p
Diseases (MNDR)	asthma	over-represented	0.524538	0.664929	0.664929	3.75948	4	hsa-miR-17-5p; hsa-miR-182-5p; hsa-miR-939-5p; hsa-miR-125a-3p
Diseases (MNDR)	Myotonic Dystrophy	under-represented	0.525926	0.664929	0.664929	3.52931	3	hsa-miR-17-5p; hsa-miR-182-5p; hsa-miR-7-5p
Diseases (MNDR)	heart disease	under-represented	0.529248	0.664929	0.664929	15.3448	15	hsa-miR-506-3p; hsa-miR-92a-2-5p; hsa-let-7c-3p; hsa-miR-138-5p; hsa-miR-17-5p; hsa-miR-182-5p; hsa-miR-193a-5p; hsa-miR-323a-5p; hsa-miR-498-5p; hsa-miR-624-5p; hsa-miR-7-5p; hsa-miR-939-5p; hsa-miR-23b-5p; hsa-miR-125a-3p; hsa-miR-597-3p
Published Diseases	prostate cancer downregulated	over-represented	0.529499	0.632695	0.632695	2.73799	3	hsa-miR-17-5p; hsa-miR-20b-5p; hsa-miR-549a-3p
Published Diseases	psoriasis downregulated	over-represented	0.529499	0.632695	0.632695	2.73799	3	hsa-miR-20b-5p; hsa-miR-628-3p; hsa-miR-7-5p
Diseases (MNDR)	autosomal recessive limb-girdle muscular dystrophy type 2A	under-represented	0.531159	0.664929	0.664929	2.5319	2	hsa-miR-17-5p; hsa-miR-20b-5p
Diseases (MNDR)	small intestine cancer	over-represented	0.533331	0.664929	0.664929	1.76466	2	hsa-miR-17-5p; hsa-miR-182-5p
Diseases (MNDR)	chordoma	under-represented	0.534198	0.664929	0.664929	5.44741	5	hsa-miR-1307-3p; hsa-miR-1202; hsa-miR-17-5p; hsa-miR-7-5p; hsa-miR-939-5p
Diseases (MNDR)	HIV Infections	over-represented	0.53735	0.664929	0.664929	2.80043	3	hsa-miR-17-5p; hsa-miR-182-5p; hsa-miR-7-5p
Diseases (MNDR)	colon cancer	over-represented	0.540442	0.664929	0.664929	60.8806	61	hsa-miR-1307-3p; hsa-miR-6721-5p; hsa-miR-6820-5p; hsa-miR-4259; hsa-miR-506-3p; hsa-miR-6882-3p; hsa-miR-92a-2-5p; hsa-miR-1202; hsa-miR-1304-5p; hsa-miR-138-5p; hsa-miR-17-5p; hsa-miR-182-5p; hsa-miR-193a-5p; hsa-miR-20b-5p; hsa-miR-2277-3p; hsa-miR-3120-5p; hsa-miR-3154; hsa-miR-3190-3p; hsa-miR-3191-3p; hsa-miR-323a-5p; hsa-miR-3666; hsa-miR-378c; hsa-miR-3914; hsa-miR-3934-5p; hsa-miR-3976; …
Diseases (MNDR)	Crohns disease	over-represented	0.546737	0.664929	0.664929	2.83879	3	hsa-miR-17-5p; hsa-miR-182-5p; hsa-miR-7-5p
Diseases (MNDR)	ovarian carcinoma	under-represented	0.547639	0.664929	0.664929	9.28362	9	hsa-miR-1307-3p; hsa-miR-506-3p; hsa-miR-17-5p; hsa-miR-182-5p; hsa-miR-20b-5p; hsa-miR-2277-3p; hsa-miR-3191-3p; hsa-miR-3202; hsa-miR-378c
Diseases (MNDR)	endometrial cancer	over-represented	0.548926	0.664929	0.664929	3.87457	4	hsa-miR-17-5p; hsa-miR-182-5p; hsa-miR-7-5p; hsa-miR-23b-5p
Diseases (MNDR)	IgA glomerulonephritis	under-represented	0.551529	0.664929	0.664929	2.45517	2	hsa-miR-17-5p; hsa-miR-182-5p
Diseases (MNDR)	acute promyelocytic leukemia	under-represented	0.551529	0.664929	0.664929	2.45517	2	hsa-miR-17-5p; hsa-miR-182-5p
Diseases (MNDR)	oligodendroglioma	under-represented	0.551529	0.664929	0.664929	2.45517	2	hsa-miR-17-5p; hsa-miR-7-5p
Diseases (MNDR)	large cell carcinoma	over-represented	0.556673	0.664929	0.664929	1.84138	2	hsa-miR-182-5p; hsa-miR-7-5p
Diseases (MNDR)	ectopic pregnancy	under-represented	0.561826	0.664929	0.664929	2.41681	2	hsa-miR-1202; hsa-miR-7-5p
Diseases (MNDR)	gastrointestinal system cancer	under-represented	0.561826	0.664929	0.664929	2.41681	2	hsa-miR-17-5p; hsa-miR-182-5p
Diseases (MNDR)	stomach carcinoma	under-represented	0.561826	0.664929	0.664929	2.41681	2	hsa-miR-3191-3p; hsa-miR-365a-5p
Published Diseases	sarcoidosis deregulated	over-represented	0.567864	0.632695	0.632695	7.92576	8	hsa-miR-1202; hsa-miR-17-5p; hsa-miR-182-5p; hsa-miR-20b-5p; hsa-miR-624-5p; hsa-miR-628-3p; hsa-miR-637; hsa-miR-96-3p
Published Diseases	COPD downregulated	under-represented	0.569055	0.632695	0.632695	2.37773	2	hsa-miR-17-5p; hsa-miR-20b-5p
Diseases (MNDR)	diffuse large B-cell lymphoma	under-represented	0.569354	0.664929	0.664929	3.3375	3	hsa-miR-17-5p; hsa-miR-182-5p; hsa-miR-7-5p
Diseases (MNDR)	Sepsis	under-represented	0.572191	0.664929	0.664929	2.37845	2	hsa-miR-17-5p; hsa-miR-182-5p
Diseases (MNDR)	autistic disorder	under-represented	0.572191	0.664929	0.664929	2.37845	2	hsa-miR-17-5p; hsa-miR-182-5p
Diseases (MNDR)	lung small cell carcinoma	under-represented	0.573486	0.664929	0.664929	11.0483	11	hsa-miR-1202; hsa-miR-138-5p; hsa-miR-17-5p; hsa-miR-182-5p; hsa-miR-193a-5p; hsa-miR-20b-5p; hsa-miR-498-5p; hsa-miR-7-5p; hsa-miR-939-5p; hsa-miR-23b-5p; hsa-miR-125a-3p
Published Diseases	wilms tumor deregulated	under-represented	0.573514	0.632695	0.632695	9.10262	9	hsa-miR-1202; hsa-miR-17-5p; hsa-miR-182-5p; hsa-miR-20b-5p; hsa-miR-498-5p; hsa-miR-628-3p; hsa-miR-7-5p; hsa-miR-939-5p; hsa-miR-125a-3p
Diseases (MNDR)	pulmonary tuberculosis	over-represented	0.574235	0.664929	0.664929	2.95388	3	hsa-miR-17-5p; hsa-miR-182-5p; hsa-miR-7-5p
Diseases (MNDR)	Non-alcoholic Fatty Liver Disease	under-represented	0.578151	0.664929	0.664929	3.29914	3	hsa-miR-17-5p; hsa-miR-182-5p; hsa-miR-7-5p
Diseases (MNDR)	Cerebral Hemorrhage	over-represented	0.57919	0.664929	0.664929	1.9181	2	hsa-miR-17-5p; hsa-miR-7-5p
Diseases (MNDR)	Digestive System Neoplasms	over-represented	0.57919	0.664929	0.664929	1.9181	2	hsa-miR-17-5p; hsa-miR-182-5p
Diseases (MNDR)	Ischemic Preconditioning	over-represented	0.57919	0.664929	0.664929	1.9181	2	hsa-miR-17-5p; hsa-miR-7-5p
Diseases (MNDR)	acute kidney failure	over-represented	0.57919	0.664929	0.664929	1.9181	2	hsa-miR-17-5p; hsa-miR-7-5p
Diseases (MNDR)	biliary tract neoplasm	over-represented	0.57919	0.664929	0.664929	1.9181	2	hsa-miR-17-5p; hsa-miR-182-5p
Diseases (MNDR)	brain ischemia	over-represented	0.57919	0.664929	0.664929	1.9181	2	hsa-miR-17-5p; hsa-miR-7-5p
Diseases (MNDR)	nervous system disease	over-represented	0.57919	0.664929	0.664929	1.9181	2	hsa-miR-17-5p; hsa-miR-7-5p
Diseases (MNDR)	stomach disease	over-represented	0.57919	0.664929	0.664929	1.9181	2	hsa-miR-17-5p; hsa-miR-7-5p
Published Diseases	pancreatic cancer ducatal downregulated	over-represented	0.57997	0.632695	0.632695	1.89738	2	hsa-miR-182-5p; hsa-miR-628-3p
Diseases (MNDR)	Brain Injuries	under-represented	0.582619	0.664929	0.664929	2.34009	2	hsa-miR-17-5p; hsa-miR-7-5p
Diseases (MNDR)	ulcerative colitis	over-represented	0.583174	0.664929	0.664929	2.99224	3	hsa-miR-17-5p; hsa-miR-182-5p; hsa-miR-7-5p
Diseases (MNDR)	Acute Coronary Syndrome	over-represented	0.590136	0.664929	0.664929	1.95647	2	hsa-miR-17-5p; hsa-miR-182-5p
Diseases (MNDR)	Acute Lung Injury	over-represented	0.590136	0.664929	0.664929	1.95647	2	hsa-miR-17-5p; hsa-miR-7-5p
Diseases (MNDR)	Autoimmune Diseases	over-represented	0.590136	0.664929	0.664929	1.95647	2	hsa-miR-17-5p; hsa-miR-7-5p
Diseases (MNDR)	Cicatrix	over-represented	0.590136	0.664929	0.664929	1.95647	2	hsa-miR-17-5p; hsa-miR-7-5p
Diseases (MNDR)	Endothelium, Vascular	over-represented	0.590136	0.664929	0.664929	1.95647	2	hsa-miR-17-5p; hsa-miR-7-5p
Diseases (MNDR)	Marek Disease	over-represented	0.590136	0.664929	0.664929	1.95647	2	hsa-miR-17-5p; hsa-miR-182-5p
Diseases (MNDR)	Neoplasms, Glandular and Epithelial	over-represented	0.590136	0.664929	0.664929	1.95647	2	hsa-miR-17-5p; hsa-miR-7-5p
Diseases (MNDR)	acquired immunodeficiency syndrome	over-represented	0.590136	0.664929	0.664929	1.95647	2	hsa-miR-17-5p; hsa-miR-7-5p
Diseases (MNDR)	aortic valve insufficiency	over-represented	0.590136	0.664929	0.664929	1.95647	2	hsa-miR-17-5p; hsa-miR-7-5p
Diseases (MNDR)	cataract	over-represented	0.590136	0.664929	0.664929	1.95647	2	hsa-miR-17-5p; hsa-miR-7-5p
Diseases (MNDR)	endomyocardial fibrosis	over-represented	0.590136	0.664929	0.664929	1.95647	2	hsa-miR-17-5p; hsa-miR-7-5p
Diseases (MNDR)	long QT syndrome	over-represented	0.590136	0.664929	0.664929	1.95647	2	hsa-miR-17-5p; hsa-miR-7-5p
Diseases (MNDR)	multiple endocrine neoplasia type 1	over-represented	0.590136	0.664929	0.664929	1.95647	2	hsa-miR-17-5p; hsa-miR-7-5p
Diseases (MNDR)	myopia	over-represented	0.590136	0.664929	0.664929	1.95647	2	hsa-miR-17-5p; hsa-miR-7-5p
Diseases (MNDR)	Reperfusion Injury	under-represented	0.593105	0.664929	0.664929	2.30172	2	hsa-miR-17-5p; hsa-miR-182-5p
Diseases (MNDR)	Stroke	under-represented	0.593105	0.664929	0.664929	2.30172	2	hsa-miR-17-5p; hsa-miR-182-5p
Diseases (MNDR)	azoospermia	under-represented	0.593105	0.664929	0.664929	2.30172	2	hsa-miR-17-5p; hsa-miR-182-5p
Diseases (MNDR)	Muscular Disorders, Atrophic	under-represented	0.595829	0.664929	0.664929	3.22241	3	hsa-miR-17-5p; hsa-miR-182-5p; hsa-miR-7-5p
Diseases (MNDR)	hepatitis	under-represented	0.595829	0.664929	0.664929	3.22241	3	hsa-miR-17-5p; hsa-miR-182-5p; hsa-miR-7-5p
Diseases (MNDR)	Albuminuria	over-represented	0.600873	0.664929	0.664929	1.99483	2	hsa-miR-17-5p; hsa-miR-7-5p
Diseases (MNDR)	Behcets disease	over-represented	0.600873	0.664929	0.664929	1.99483	2	hsa-miR-17-5p; hsa-miR-7-5p
Diseases (MNDR)	Burns	over-represented	0.600873	0.664929	0.664929	1.99483	2	hsa-miR-17-5p; hsa-miR-7-5p
Diseases (MNDR)	Colorectal Neoplasms, Hereditary Nonpolyposis	over-represented	0.600873	0.664929	0.664929	1.99483	2	hsa-miR-17-5p; hsa-miR-7-5p
Diseases (MNDR)	Creutzfeldt-Jakob disease	over-represented	0.600873	0.664929	0.664929	1.99483	2	hsa-miR-17-5p; hsa-miR-7-5p
Diseases (MNDR)	Diabetes Complications	over-represented	0.600873	0.664929	0.664929	1.99483	2	hsa-miR-17-5p; hsa-miR-7-5p
Diseases (MNDR)	Encephalomyelitis, Autoimmune, Experimental	over-represented	0.600873	0.664929	0.664929	1.99483	2	hsa-miR-17-5p; hsa-miR-7-5p
Diseases (MNDR)	Erythropoiesis	over-represented	0.600873	0.664929	0.664929	1.99483	2	hsa-miR-17-5p; hsa-miR-7-5p
Diseases (MNDR)	Fanconi anemia	over-represented	0.600873	0.664929	0.664929	1.99483	2	hsa-miR-17-5p; hsa-miR-7-5p
Diseases (MNDR)	Fibroblasts	over-represented	0.600873	0.664929	0.664929	1.99483	2	hsa-miR-17-5p; hsa-miR-7-5p
Diseases (MNDR)	Francisella	over-represented	0.600873	0.664929	0.664929	1.99483	2	hsa-miR-17-5p; hsa-miR-7-5p
Diseases (MNDR)	Gerstmann-Straussler-Scheinker syndrome	over-represented	0.600873	0.664929	0.664929	1.99483	2	hsa-miR-17-5p; hsa-miR-7-5p
Diseases (MNDR)	Hypoxia	over-represented	0.600873	0.664929	0.664929	1.99483	2	hsa-miR-17-5p; hsa-miR-7-5p
Diseases (MNDR)	Intervertebral Disc	over-represented	0.600873	0.664929	0.664929	1.99483	2	hsa-miR-17-5p; hsa-miR-7-5p
Diseases (MNDR)	Keloid	over-represented	0.600873	0.664929	0.664929	1.99483	2	hsa-miR-17-5p; hsa-miR-7-5p
Diseases (MNDR)	Liver Cirrhosis, Biliary	over-represented	0.600873	0.664929	0.664929	1.99483	2	hsa-miR-506-3p; hsa-miR-7-5p
Diseases (MNDR)	Myocardium	over-represented	0.600873	0.664929	0.664929	1.99483	2	hsa-miR-17-5p; hsa-miR-182-5p
Diseases (MNDR)	Odontogenic Tumors	over-represented	0.600873	0.664929	0.664929	1.99483	2	hsa-miR-17-5p; hsa-miR-7-5p
Diseases (MNDR)	Osteolysis	over-represented	0.600873	0.664929	0.664929	1.99483	2	hsa-miR-17-5p; hsa-miR-7-5p
Diseases (MNDR)	Patau syndrome	over-represented	0.600873	0.664929	0.664929	1.99483	2	hsa-miR-17-5p; hsa-miR-7-5p
Diseases (MNDR)	Precursor T-Cell Lymphoblastic Leukemia-Lymphoma	over-represented	0.600873	0.664929	0.664929	1.99483	2	hsa-miR-17-5p; hsa-miR-7-5p
Diseases (MNDR)	RNA Virus Infections	over-represented	0.600873	0.664929	0.664929	1.99483	2	hsa-miR-17-5p; hsa-miR-7-5p
Diseases (MNDR)	Radiation Injuries	over-represented	0.600873	0.664929	0.664929	1.99483	2	hsa-miR-17-5p; hsa-miR-7-5p
Diseases (MNDR)	Renal Insufficiency	over-represented	0.600873	0.664929	0.664929	1.99483	2	hsa-miR-17-5p; hsa-miR-7-5p
Diseases (MNDR)	Sezarys disease	over-represented	0.600873	0.664929	0.664929	1.99483	2	hsa-miR-17-5p; hsa-miR-182-5p
Diseases (MNDR)	Sjogrens syndrome	over-represented	0.600873	0.664929	0.664929	1.99483	2	hsa-miR-17-5p; hsa-miR-7-5p
Diseases (MNDR)	Synapses	over-represented	0.600873	0.664929	0.664929	1.99483	2	hsa-miR-17-5p; hsa-miR-7-5p
Diseases (MNDR)	Vascular Calcification	over-represented	0.600873	0.664929	0.664929	1.99483	2	hsa-miR-17-5p; hsa-miR-7-5p
Diseases (MNDR)	acoustic neuroma	over-represented	0.600873	0.664929	0.664929	1.99483	2	hsa-miR-17-5p; hsa-miR-7-5p
Diseases (MNDR)	acute leukemia	over-represented	0.600873	0.664929	0.664929	1.99483	2	hsa-miR-17-5p; hsa-miR-7-5p
Diseases (MNDR)	alcoholic hepatitis	over-represented	0.600873	0.664929	0.664929	1.99483	2	hsa-miR-17-5p; hsa-miR-7-5p
Diseases (MNDR)	breast ductal carcinoma	over-represented	0.600873	0.664929	0.664929	1.99483	2	hsa-miR-17-5p; hsa-miR-7-5p
Diseases (MNDR)	chlamydia	over-represented	0.600873	0.664929	0.664929	1.99483	2	hsa-miR-17-5p; hsa-miR-7-5p
Diseases (MNDR)	demyelinating disease	over-represented	0.600873	0.664929	0.664929	1.99483	2	hsa-miR-17-5p; hsa-miR-7-5p
Diseases (MNDR)	familial hyperlipidemia	over-represented	0.600873	0.664929	0.664929	1.99483	2	hsa-miR-17-5p; hsa-miR-7-5p
Diseases (MNDR)	focal epithelial hyperplasia	over-represented	0.600873	0.664929	0.664929	1.99483	2	hsa-miR-17-5p; hsa-miR-7-5p
Diseases (MNDR)	granulosa cell tumor	over-represented	0.600873	0.664929	0.664929	1.99483	2	hsa-miR-17-5p; hsa-miR-7-5p
Diseases (MNDR)	hemangioma	over-represented	0.600873	0.664929	0.664929	1.99483	2	hsa-miR-17-5p; hsa-miR-7-5p
Diseases (MNDR)	localized scleroderma	over-represented	0.600873	0.664929	0.664929	1.99483	2	hsa-miR-17-5p; hsa-miR-7-5p
Diseases (MNDR)	psoriatic arthritis	over-represented	0.600873	0.664929	0.664929	1.99483	2	hsa-miR-17-5p; hsa-miR-7-5p
Diseases (MNDR)	psychotic disorder	over-represented	0.600873	0.664929	0.664929	1.99483	2	hsa-miR-17-5p; hsa-miR-7-5p
Diseases (MNDR)	Hypertrophy	under-represented	0.603641	0.664929	0.664929	2.26336	2	hsa-miR-17-5p; hsa-miR-182-5p
Diseases (MNDR)	abdominal aortic aneurysm	under-represented	0.603641	0.664929	0.664929	2.26336	2	hsa-miR-17-5p; hsa-miR-7-5p
Diseases (MNDR)	aortic valve stenosis	under-represented	0.603641	0.664929	0.664929	2.26336	2	hsa-miR-17-5p; hsa-miR-7-5p
Diseases (MNDR)	autosomal recessive limb-girdle muscular dystrophy type 2B	under-represented	0.603641	0.664929	0.664929	2.26336	2	hsa-miR-17-5p; hsa-miR-20b-5p
Diseases (MNDR)	eosinophilic esophagitis	under-represented	0.603641	0.664929	0.664929	2.26336	2	hsa-miR-17-5p; hsa-miR-182-5p
Diseases (MNDR)	Ependymoma	under-represented	0.604481	0.664929	0.664929	5.06379	5	hsa-miR-1307-3p; hsa-miR-17-5p; hsa-miR-182-5p; hsa-miR-20b-5p; hsa-miR-7-5p
Published Diseases	dilated cardiomyopathy downregulated	under-represented	0.606421	0.640164	0.640164	3.17031	3	hsa-miR-17-5p; hsa-miR-20b-5p; hsa-miR-549a-3p
Published Diseases	ovarian cancer upregulated	over-represented	0.608156	0.640164	0.640164	1.99345	2	hsa-miR-1202; hsa-miR-323a-5p
Diseases (MNDR)	AIDS Dementia Complex	under-represented	0.613591	0.665782	0.665782	3.14569	3	hsa-miR-17-5p; hsa-miR-182-5p; hsa-miR-7-5p
Diseases (MNDR)	fragile X syndrome	under-represented	0.613591	0.665782	0.665782	3.14569	3	hsa-miR-138-5p; hsa-miR-17-5p; hsa-miR-7-5p
Diseases (MNDR)	pre-eclampsia	under-represented	0.613591	0.665782	0.665782	3.14569	3	hsa-miR-17-5p; hsa-miR-182-5p; hsa-miR-20b-5p
Diseases (MNDR)	syndrome	under-represented	0.613591	0.665782	0.665782	3.14569	3	hsa-miR-17-5p; hsa-miR-182-5p; hsa-miR-7-5p
Diseases (MNDR)	HCV	under-represented	0.614223	0.665782	0.665782	2.225	2	hsa-miR-17-5p; hsa-miR-7-5p
Diseases (MNDR)	muscular dystrophy	under-represented	0.614223	0.665782	0.665782	2.225	2	hsa-miR-17-5p; hsa-miR-182-5p
Diseases (MNDR)	polycythemia vera	under-represented	0.614223	0.665782	0.665782	2.225	2	hsa-miR-17-5p; hsa-miR-182-5p
Diseases (MNDR)	type 1 diabetes mellitus	under-represented	0.614223	0.665782	0.665782	2.225	2	hsa-miR-17-5p; hsa-miR-7-5p
Diseases (MNDR)	Myeloproliferative Disorders	under-represented	0.624844	0.666935	0.666935	2.18664	2	hsa-miR-17-5p; hsa-miR-182-5p
Diseases (MNDR)	biliary Atresia	under-represented	0.624844	0.666935	0.666935	2.18664	2	hsa-miR-17-5p; hsa-miR-7-5p
Diseases (MNDR)	sickle cell anemia	under-represented	0.624844	0.666935	0.666935	2.18664	2	hsa-miR-17-5p; hsa-miR-7-5p
Diseases (MNDR)	small cell carcinoma	under-represented	0.624844	0.666935	0.666935	2.18664	2	hsa-miR-17-5p; hsa-miR-182-5p
Diseases (MNDR)	multiple sclerosis	under-represented	0.631405	0.666935	0.666935	3.06897	3	hsa-miR-17-5p; hsa-miR-182-5p; hsa-miR-7-5p
Diseases (MNDR)	myocardial infarction	under-represented	0.631405	0.666935	0.666935	3.06897	3	hsa-miR-17-5p; hsa-miR-182-5p; hsa-miR-7-5p
Diseases (MNDR)	systemic lupus erythematosus	under-represented	0.631405	0.666935	0.666935	3.06897	3	hsa-miR-17-5p; hsa-miR-182-5p; hsa-miR-7-5p
Diseases (MNDR)	Graft vs Host Disease	under-represented	0.635497	0.666935	0.666935	2.14828	2	hsa-miR-17-5p; hsa-miR-7-5p
Diseases (MNDR)	endometrial carcinoma	under-represented	0.635497	0.666935	0.666935	2.14828	2	hsa-miR-17-5p; hsa-miR-7-5p
Diseases (MNDR)	ischemia	under-represented	0.635497	0.666935	0.666935	2.14828	2	hsa-miR-17-5p; hsa-miR-182-5p
Diseases (MNDR)	lipid metabolism disorder	under-represented	0.635497	0.666935	0.666935	2.14828	2	hsa-miR-17-5p; hsa-miR-7-5p
Diseases (MNDR)	myasthenia gravis	under-represented	0.635497	0.666935	0.666935	2.14828	2	hsa-miR-20b-5p; hsa-miR-7-5p
Diseases (MNDR)	neutropenia	under-represented	0.635497	0.666935	0.666935	2.14828	2	hsa-miR-17-5p; hsa-miR-7-5p
Diseases (MNDR)	vitiligo	under-represented	0.635497	0.666935	0.666935	2.14828	2	hsa-miR-17-5p; hsa-miR-7-5p
Diseases (MNDR)	prolactinoma	under-represented	0.640321	0.669683	0.669683	3.0306	3	hsa-miR-17-5p; hsa-miR-182-5p; hsa-miR-7-5p
Diseases (MNDR)	Fibrosis	under-represented	0.646176	0.669858	0.669858	2.10991	2	hsa-miR-17-5p; hsa-miR-182-5p
Diseases (MNDR)	Retinal Neovascularization	under-represented	0.646176	0.669858	0.669858	2.10991	2	hsa-miR-17-5p; hsa-miR-182-5p
Diseases (MNDR)	Spinal Cord Injuries	under-represented	0.646176	0.669858	0.669858	2.10991	2	hsa-miR-17-5p; hsa-miR-182-5p
Diseases (MNDR)	disease of metabolism	under-represented	0.646176	0.669858	0.669858	2.10991	2	hsa-miR-17-5p; hsa-miR-7-5p
Diseases (MNDR)	hepatoblastoma	under-represented	0.646176	0.669858	0.669858	2.10991	2	hsa-miR-17-5p; hsa-miR-182-5p
Diseases (MNDR)	ACTH-secreting pituitary adenoma	under-represented	0.656872	0.670967	0.670967	2.07155	2	hsa-miR-17-5p; hsa-miR-182-5p
Diseases (MNDR)	Cowden disease	under-represented	0.656872	0.670967	0.670967	2.07155	2	hsa-miR-17-5p; hsa-miR-7-5p
Diseases (MNDR)	cryptosporidiosis	under-represented	0.656872	0.670967	0.670967	2.07155	2	hsa-miR-17-5p; hsa-miR-7-5p
Diseases (MNDR)	cystic fibrosis	under-represented	0.656872	0.670967	0.670967	2.07155	2	hsa-miR-17-5p; hsa-miR-7-5p
Diseases (MNDR)	intermediate coronary syndrome	under-represented	0.656872	0.670967	0.670967	2.07155	2	hsa-miR-17-5p; hsa-miR-7-5p
Diseases (MNDR)	leprosy	under-represented	0.656872	0.670967	0.670967	2.07155	2	hsa-miR-17-5p; hsa-miR-7-5p
Diseases (MNDR)	myocarditis	under-represented	0.656872	0.670967	0.670967	2.07155	2	hsa-miR-17-5p; hsa-miR-7-5p
Diseases (MNDR)	neuroendocrine carcinoma	under-represented	0.656872	0.670967	0.670967	2.07155	2	hsa-miR-17-5p; hsa-miR-7-5p
Diseases (MNDR)	Gilles de la Tourette syndrome	under-represented	0.667578	0.670967	0.670967	2.03319	2	hsa-miR-17-5p; hsa-miR-7-5p
Diseases (MNDR)	Lymphoma, Primary Effusion	under-represented	0.667578	0.670967	0.670967	2.03319	2	hsa-miR-17-5p; hsa-miR-182-5p
Diseases (MNDR)	Myocardial Reperfusion Injury	under-represented	0.667578	0.670967	0.670967	2.03319	2	hsa-miR-17-5p; hsa-miR-7-5p
Diseases (MNDR)	atrophic gastritis	under-represented	0.667578	0.670967	0.670967	2.03319	2	hsa-miR-17-5p; hsa-miR-7-5p
Diseases (MNDR)	colitis	under-represented	0.667578	0.670967	0.670967	2.03319	2	hsa-miR-17-5p; hsa-miR-7-5p
Diseases (MNDR)	embryonal carcinoma	under-represented	0.667578	0.670967	0.670967	2.03319	2	hsa-miR-17-5p; hsa-miR-7-5p
Diseases (MNDR)	hyperglycemia	under-represented	0.667578	0.670967	0.670967	2.03319	2	hsa-miR-17-5p; hsa-miR-7-5p
Diseases (MNDR)	hypopharynx cancer	under-represented	0.667578	0.670967	0.670967	2.03319	2	hsa-miR-17-5p; hsa-miR-7-5p
Diseases (MNDR)	irritable bowel syndrome	under-represented	0.667578	0.670967	0.670967	2.03319	2	hsa-miR-17-5p; hsa-miR-7-5p
Published Diseases	Alzheimers Disease downregulated	under-represented	0.672192	0.689338	0.689338	2.01747	2	hsa-miR-624-5p; hsa-miR-628-3p
Diseases (miRWalk)	Neoplasms	over-represented	0.707653	0.707653	0.707653	6.92652	7	hsa-let-7c-3p; hsa-miR-138-5p; hsa-miR-17-5p; hsa-miR-182-5p; hsa-miR-193a-5p; hsa-miR-20b-5p; hsa-miR-7-5p
