# Supplementary material for: RNAenrich: a web server for non-coding RNA enrichment
Source: Bioinformatics. 2023 Jul 3;39(7):btad421. doi: 10.1093/bioinformatics/btad421 (PMC10356780; doi:10.1093/bioinformatics/btad421)
Supplement: btad421_Supplementary_Data [file btad421_supplementary_data.zip › Supplementary Table 6.xlsx]

## Sheet: miEAA
Category	Subcategory	Enrichment	P-value	P-adjusted	Q-value	Expected	Observed	miRNAs/precursors
Pathways (KEGG)	ABC transporters	under-represented	0.488398	0.553056	0.553056	21.7051	21	hsa-miR-1307-3p; hsa-miR-6721-5p; hsa-miR-6820-5p; hsa-miR-92a-2-5p; hsa-miR-1304-5p; hsa-miR-17-5p; hsa-miR-20b-5p; hsa-miR-3666; hsa-miR-4436b-3p; hsa-miR-4722-5p; hsa-miR-498-5p; hsa-miR-5586-5p; hsa-miR-6738-5p; hsa-miR-6769b-5p; hsa-miR-6834-5p; hsa-miR-6838-5p; hsa-miR-6893-5p; hsa-miR-7-5p; hsa-miR-8082; hsa-miR-939-5p; hsa-miR-3135b
Pathways (KEGG)	AGE-RAGE signaling pathway in diabetic complications	over-represented	0.277957	0.553056	0.553056	60.657	64	hsa-miR-1307-3p; hsa-miR-6721-5p; hsa-miR-506-3p; hsa-miR-6817-5p; hsa-miR-6876-5p; hsa-miR-8066; hsa-miR-92a-2-5p; hsa-let-7c-3p; hsa-miR-1202; hsa-miR-138-5p; hsa-miR-17-5p; hsa-miR-182-5p; hsa-miR-193a-5p; hsa-miR-20b-5p; hsa-miR-3120-5p; hsa-miR-3154; hsa-miR-3190-3p; hsa-miR-3202; hsa-miR-323a-5p; hsa-miR-365a-5p; hsa-miR-3666; hsa-miR-378c; hsa-miR-3914; hsa-miR-3934-5p; hsa-miR-3976; hsa-m…
Pathways (KEGG)	AMPK signaling pathway	over-represented	0.157789	0.553056	0.553056	64.8025	70	hsa-miR-1307-3p; hsa-miR-6721-5p; hsa-miR-208a-5p; hsa-miR-6817-5p; hsa-miR-6882-3p; hsa-miR-8066; hsa-miR-92a-2-5p; hsa-let-7c-3p; hsa-miR-1202; hsa-miR-1304-5p; hsa-miR-138-5p; hsa-miR-17-5p; hsa-miR-182-5p; hsa-miR-193a-5p; hsa-miR-20b-5p; hsa-miR-2277-3p; hsa-miR-3190-3p; hsa-miR-3191-3p; hsa-miR-3202; hsa-miR-323a-5p; hsa-miR-3666; hsa-miR-378c; hsa-miR-3914; hsa-miR-3935; hsa-miR-3976; hsa-…
Pathways (KEGG)	Acute myeloid leukemia	over-represented	0.156256	0.553056	0.553056	47.5557	53	hsa-miR-1307-3p; hsa-miR-6721-5p; hsa-miR-3155a; hsa-miR-8066; hsa-miR-92a-2-5p; hsa-let-7c-3p; hsa-miR-1202; hsa-miR-1304-5p; hsa-miR-138-5p; hsa-miR-17-5p; hsa-miR-193a-5p; hsa-miR-20b-5p; hsa-miR-3120-5p; hsa-miR-3154; hsa-miR-3190-3p; hsa-miR-3202; hsa-miR-323a-5p; hsa-miR-365a-5p; hsa-miR-3666; hsa-miR-378c; hsa-miR-3934-5p; hsa-miR-3976; hsa-miR-4524b-5p; hsa-miR-4722-5p; hsa-miR-498-5p; hs…
Pathways (KEGG)	Adherens junction	over-represented	0.496161	0.553056	0.553056	56.4333	57	hsa-miR-1307-3p; hsa-miR-6721-5p; hsa-miR-3155a; hsa-miR-4259; hsa-miR-506-3p; hsa-miR-6882-3p; hsa-miR-92a-2-5p; hsa-let-7c-3p; hsa-miR-1202; hsa-miR-1304-5p; hsa-miR-138-5p; hsa-miR-17-5p; hsa-miR-182-5p; hsa-miR-193a-5p; hsa-miR-20b-5p; hsa-miR-3154; hsa-miR-3190-3p; hsa-miR-3666; hsa-miR-3914; hsa-miR-3934-5p; hsa-miR-3935; hsa-miR-4524b-5p; hsa-miR-4722-5p; hsa-miR-4758-5p; hsa-miR-498-5p; h…
Pathways (KEGG)	Adipocytokine signaling pathway	under-represented	0.447525	0.553056	0.553056	40.1643	39	hsa-miR-1307-3p; hsa-miR-6817-5p; hsa-miR-6882-3p; hsa-miR-1304-5p; hsa-miR-138-5p; hsa-miR-17-5p; hsa-miR-182-5p; hsa-miR-193a-5p; hsa-miR-20b-5p; hsa-miR-3154; hsa-miR-3190-3p; hsa-miR-365a-5p; hsa-miR-3666; hsa-miR-378c; hsa-miR-3914; hsa-miR-3976; hsa-miR-4524b-5p; hsa-miR-4722-5p; hsa-miR-549a-3p; hsa-miR-5582-5p; hsa-miR-5586-5p; hsa-miR-5591-5p; hsa-miR-6076; hsa-miR-6134; hsa-miR-637; hsa…
Pathways (KEGG)	Adrenergic signaling in cardiomyocytes	over-represented	0.157499	0.553056	0.553056	61.7129	67	hsa-miR-1307-3p; hsa-miR-8057; hsa-miR-6721-5p; hsa-miR-208a-5p; hsa-miR-3155a; hsa-miR-92a-2-5p; hsa-let-7c-3p; hsa-miR-1304-5p; hsa-miR-138-5p; hsa-miR-17-5p; hsa-miR-182-5p; hsa-miR-197-5p; hsa-miR-20b-5p; hsa-miR-2277-3p; hsa-miR-3120-5p; hsa-miR-3154; hsa-miR-3190-3p; hsa-miR-3202; hsa-miR-323a-5p; hsa-miR-365a-5p; hsa-miR-3666; hsa-miR-3689a-5p; hsa-miR-3689b-5p; hsa-miR-3689e; hsa-miR-378c…
Pathways (KEGG)	African trypanosomiasis	under-represented	0.157752	0.553056	0.553056	16.1126	12	hsa-miR-92a-2-5p; hsa-miR-17-5p; hsa-miR-20b-5p; hsa-miR-3202; hsa-miR-3666; hsa-miR-4722-5p; hsa-miR-4999-5p; hsa-miR-6893-5p; hsa-miR-96-3p; hsa-miR-3135b; hsa-miR-125a-3p; hsa-miR-744-3p
Pathways (KEGG)	Alanine, aspartate and glutamate metabolism	under-represented	0.532503	0.553056	0.553056	22.2526	22	hsa-miR-6876-5p; hsa-miR-8066; hsa-miR-17-5p; hsa-miR-20b-5p; hsa-miR-2277-3p; hsa-miR-3190-3p; hsa-miR-365a-5p; hsa-miR-4520-5p; hsa-miR-4722-5p; hsa-miR-549a-3p; hsa-miR-6740-5p; hsa-miR-6831-5p; hsa-miR-6893-5p; hsa-miR-7-5p; hsa-miR-8060; hsa-miR-8082; hsa-miR-3135b; hsa-miR-23b-5p; hsa-miR-5047; hsa-miR-125a-3p; hsa-miR-744-3p; hsa-miR-7850-5p
Pathways (KEGG)	Alcoholism	under-represented	0.423687	0.553056	0.553056	62.3778	61	hsa-miR-1307-3p; hsa-miR-8057; hsa-miR-6721-5p; hsa-miR-208a-5p; hsa-miR-3155a; hsa-miR-4259; hsa-miR-6876-5p; hsa-miR-6882-3p; hsa-miR-92a-2-5p; hsa-let-7c-3p; hsa-miR-1229-5p; hsa-miR-1304-5p; hsa-miR-138-5p; hsa-miR-17-5p; hsa-miR-182-5p; hsa-miR-20b-5p; hsa-miR-2277-3p; hsa-miR-3154; hsa-miR-3190-3p; hsa-miR-365a-5p; hsa-miR-3666; hsa-miR-3914; hsa-miR-3934-5p; hsa-miR-3935; hsa-miR-4502; hsa…
Pathways (KEGG)	Aldosterone-regulated sodium reabsorption	under-represented	0.448523	0.553056	0.553056	32.147	31	hsa-miR-1307-3p; hsa-miR-6721-5p; hsa-miR-3155a; hsa-miR-92a-2-5p; hsa-let-7c-3p; hsa-miR-1202; hsa-miR-17-5p; hsa-miR-193a-5p; hsa-miR-20b-5p; hsa-miR-3120-5p; hsa-miR-3202; hsa-miR-323a-5p; hsa-miR-365a-5p; hsa-miR-3666; hsa-miR-4436b-3p; hsa-miR-4524b-5p; hsa-miR-4722-5p; hsa-miR-498-5p; hsa-miR-4999-5p; hsa-miR-6134; hsa-miR-6515-5p; hsa-miR-6831-5p; hsa-miR-6838-5p; hsa-miR-6853-5p; hsa-miR-…
Pathways (KEGG)	Aldosterone synthesis and secretion	over-represented	0.516683	0.553056	0.553056	45.7176	46	hsa-miR-1307-3p; hsa-miR-6721-5p; hsa-miR-3155a; hsa-miR-92a-2-5p; hsa-let-7c-3p; hsa-miR-1229-5p; hsa-miR-1304-5p; hsa-miR-17-5p; hsa-miR-182-5p; hsa-miR-197-5p; hsa-miR-20b-5p; hsa-miR-2277-3p; hsa-miR-3120-5p; hsa-miR-3190-3p; hsa-miR-323a-5p; hsa-miR-365a-5p; hsa-miR-3666; hsa-miR-378c; hsa-miR-4436b-3p; hsa-miR-4722-5p; hsa-miR-498-5p; hsa-miR-4999-5p; hsa-miR-5591-5p; hsa-miR-6134; hsa-miR-…
Pathways (KEGG)	Allograft rejection	under-represented	0.493563	0.553056	0.553056	14.6656	14	hsa-miR-92a-2-5p; hsa-miR-1304-5p; hsa-miR-17-5p; hsa-miR-20b-5p; hsa-miR-3191-3p; hsa-miR-5582-5p; hsa-miR-637; hsa-miR-6738-5p; hsa-miR-8060; hsa-miR-8082; hsa-miR-6732-5p; hsa-miR-3135b; hsa-miR-5047; hsa-miR-4510
Pathways (KEGG)	Alzheimer disease	under-represented	0.485733	0.553056	0.553056	61.6347	61	hsa-miR-1307-3p; hsa-miR-8057; hsa-miR-6721-5p; hsa-miR-208a-5p; hsa-miR-3155a; hsa-miR-6876-5p; hsa-miR-92a-2-5p; hsa-let-7c-3p; hsa-miR-1229-5p; hsa-miR-1304-5p; hsa-miR-138-5p; hsa-miR-17-5p; hsa-miR-182-5p; hsa-miR-197-5p; hsa-miR-20b-5p; hsa-miR-2277-3p; hsa-miR-3154; hsa-miR-3190-3p; hsa-miR-3202; hsa-miR-3666; hsa-miR-3914; hsa-miR-3934-5p; hsa-miR-3976; hsa-miR-4502; hsa-miR-4524b-5p; hsa…
Pathways (KEGG)	Amino sugar and nucleotide sugar metabolism	under-represented	0.239287	0.553056	0.553056	21.3923	18	hsa-miR-1307-3p; hsa-miR-17-5p; hsa-miR-20b-5p; hsa-miR-2277-3p; hsa-miR-3120-5p; hsa-miR-3191-3p; hsa-miR-3202; hsa-miR-3689a-5p; hsa-miR-3689b-5p; hsa-miR-3689e; hsa-miR-3934-5p; hsa-miR-4722-5p; hsa-miR-5582-5p; hsa-miR-6893-5p; hsa-miR-8080; hsa-miR-939-5p; hsa-miR-3135b; hsa-miR-125a-3p
Pathways (KEGG)	Aminoacyl-tRNA biosynthesis	over-represented	0.034392	0.553056	0.553056	22.8393	31	hsa-miR-1307-3p; hsa-miR-8057; hsa-miR-6721-5p; hsa-miR-3155a; hsa-miR-6876-5p; hsa-miR-92a-2-5p; hsa-miR-1304-5p; hsa-miR-17-5p; hsa-miR-193a-5p; hsa-miR-20b-5p; hsa-miR-3154; hsa-miR-3190-3p; hsa-miR-3202; hsa-miR-365a-5p; hsa-miR-3666; hsa-miR-3934-5p; hsa-miR-4722-5p; hsa-miR-498-5p; hsa-miR-5582-5p; hsa-miR-6134; hsa-miR-6736-5p; hsa-miR-6740-5p; hsa-miR-6741-5p; hsa-miR-6853-5p; hsa-miR-689…
Pathways (KEGG)	Amoebiasis	over-represented	0.080027	0.553056	0.553056	40.7118	48	hsa-miR-6721-5p; hsa-miR-506-3p; hsa-miR-6817-5p; hsa-miR-6876-5p; hsa-miR-6882-3p; hsa-let-7c-3p; hsa-miR-1202; hsa-miR-138-5p; hsa-miR-17-5p; hsa-miR-182-5p; hsa-miR-193a-5p; hsa-miR-20b-5p; hsa-miR-2277-3p; hsa-miR-3154; hsa-miR-3666; hsa-miR-378c; hsa-miR-4524b-5p; hsa-miR-498-5p; hsa-miR-4999-5p; hsa-miR-5591-5p; hsa-miR-6076; hsa-miR-6134; hsa-miR-637; hsa-miR-6515-5p; hsa-miR-656-5p; hsa-m…
Pathways (KEGG)	Amphetamine addiction	under-represented	0.243986	0.553056	0.553056	36.8009	33	hsa-miR-6721-5p; hsa-miR-6882-3p; hsa-miR-92a-2-5p; hsa-let-7c-3p; hsa-miR-1304-5p; hsa-miR-138-5p; hsa-miR-17-5p; hsa-miR-182-5p; hsa-miR-20b-5p; hsa-miR-2277-3p; hsa-miR-3154; hsa-miR-3190-3p; hsa-miR-3666; hsa-miR-3914; hsa-miR-4999-5p; hsa-miR-5586-5p; hsa-miR-5591-5p; hsa-miR-6134; hsa-miR-6515-5p; hsa-miR-6738-5p; hsa-miR-6769b-5p; hsa-miR-6818-5p; hsa-miR-6834-5p; hsa-miR-6893-5p; hsa-miR-…
Pathways (KEGG)	Amyotrophic lateral sclerosis ALS	over-represented	0.114628	0.553056	0.553056	36.8009	43	hsa-miR-1307-3p; hsa-miR-8057; hsa-miR-6721-5p; hsa-miR-208a-5p; hsa-miR-3155a; hsa-miR-4259; hsa-miR-92a-2-5p; hsa-miR-1304-5p; hsa-miR-138-5p; hsa-miR-17-5p; hsa-miR-182-5p; hsa-miR-197-5p; hsa-miR-20b-5p; hsa-miR-3154; hsa-miR-3190-3p; hsa-miR-3202; hsa-miR-365a-5p; hsa-miR-3914; hsa-miR-3934-5p; hsa-miR-4436b-3p; hsa-miR-4722-5p; hsa-miR-498-5p; hsa-miR-5586-5p; hsa-miR-6076; hsa-miR-6769b-5p…
Pathways (KEGG)	Antigen processing and presentation	under-represented	0.20722	0.553056	0.553056	39.4212	35	hsa-miR-6721-5p; hsa-miR-6876-5p; hsa-miR-8066; hsa-miR-92a-2-5p; hsa-miR-1304-5p; hsa-miR-17-5p; hsa-miR-182-5p; hsa-miR-20b-5p; hsa-miR-3190-3p; hsa-miR-3191-3p; hsa-miR-3202; hsa-miR-3666; hsa-miR-4502; hsa-miR-4524b-5p; hsa-miR-5582-5p; hsa-miR-5586-5p; hsa-miR-5591-5p; hsa-miR-637; hsa-miR-6738-5p; hsa-miR-6834-5p; hsa-miR-6838-5p; hsa-miR-6861-5p; hsa-miR-7-5p; hsa-miR-8060; hsa-miR-8082; h…
Pathways (KEGG)	Apelin signaling pathway	over-represented	0.03771	0.553056	0.553056	63.1991	72	hsa-miR-1307-3p; hsa-miR-8057; hsa-miR-6721-5p; hsa-miR-208a-5p; hsa-miR-3155a; hsa-miR-4259; hsa-miR-506-3p; hsa-miR-6817-5p; hsa-miR-6876-5p; hsa-miR-8066; hsa-miR-92a-2-5p; hsa-let-7c-3p; hsa-miR-1304-5p; hsa-miR-138-5p; hsa-miR-17-5p; hsa-miR-182-5p; hsa-miR-193a-5p; hsa-miR-20b-5p; hsa-miR-2277-3p; hsa-miR-3120-5p; hsa-miR-3154; hsa-miR-3190-3p; hsa-miR-3202; hsa-miR-323a-5p; hsa-miR-3666; h…
Pathways (KEGG)	Apoptosis	over-represented	0.149654	0.553056	0.553056	68.7916	74	hsa-miR-1307-3p; hsa-miR-8057; hsa-miR-6721-5p; hsa-miR-6820-5p; hsa-miR-208a-5p; hsa-miR-506-3p; hsa-miR-6876-5p; hsa-miR-6882-3p; hsa-miR-8066; hsa-miR-92a-2-5p; hsa-let-7c-3p; hsa-miR-1202; hsa-miR-1229-5p; hsa-miR-1304-5p; hsa-miR-138-5p; hsa-miR-17-5p; hsa-miR-182-5p; hsa-miR-193a-5p; hsa-miR-197-5p; hsa-miR-20b-5p; hsa-miR-3120-5p; hsa-miR-3154; hsa-miR-3190-3p; hsa-miR-3191-3p; hsa-miR-320…
Pathways (KEGG)	Apoptosis - multiple species	under-represented	0.522611	0.553056	0.553056	37.2702	37	hsa-miR-8057; hsa-miR-6721-5p; hsa-miR-6820-5p; hsa-miR-92a-2-5p; hsa-miR-138-5p; hsa-miR-17-5p; hsa-miR-182-5p; hsa-miR-197-5p; hsa-miR-20b-5p; hsa-miR-3154; hsa-miR-3202; hsa-miR-323a-5p; hsa-miR-3666; hsa-miR-4436b-3p; hsa-miR-4502; hsa-miR-4524b-5p; hsa-miR-4722-5p; hsa-miR-498-5p; hsa-miR-5591-5p; hsa-miR-6076; hsa-miR-6736-5p; hsa-miR-6738-5p; hsa-miR-6741-5p; hsa-miR-6769b-5p; hsa-miR-6772…
Pathways (KEGG)	Arachidonic acid metabolism	under-represented	0.334971	0.553056	0.553056	25.3813	23	hsa-miR-6721-5p; hsa-miR-4259; hsa-miR-6876-5p; hsa-miR-17-5p; hsa-miR-20b-5p; hsa-miR-3120-5p; hsa-miR-3154; hsa-miR-3666; hsa-miR-3914; hsa-miR-4722-5p; hsa-miR-498-5p; hsa-miR-6134; hsa-miR-6515-5p; hsa-miR-6738-5p; hsa-miR-6769b-5p; hsa-miR-6818-5p; hsa-miR-6893-5p; hsa-miR-8060; hsa-miR-6751-5p; hsa-miR-4436a; hsa-miR-4732-5p; hsa-miR-5683; hsa-miR-744-3p
Pathways (KEGG)	Arginine and proline metabolism	under-represented	0.372383	0.553056	0.553056	23.9343	22	hsa-miR-8057; hsa-miR-6876-5p; hsa-miR-17-5p; hsa-miR-20b-5p; hsa-miR-3190-3p; hsa-miR-494-5p; hsa-miR-498-5p; hsa-miR-549a-3p; hsa-miR-5591-5p; hsa-miR-6134; hsa-miR-6736-5p; hsa-miR-6738-5p; hsa-miR-6740-5p; hsa-miR-6831-5p; hsa-miR-6893-5p; hsa-miR-7-5p; hsa-miR-8060; hsa-miR-8082; hsa-miR-3135b; hsa-miR-4436a; hsa-miR-23b-5p; hsa-miR-7850-5p
Pathways (KEGG)	Arginine biosynthesis	over-represented	0.404924	0.553056	0.553056	11.8498	13	hsa-miR-17-5p; hsa-miR-20b-5p; hsa-miR-3190-3p; hsa-miR-4722-5p; hsa-miR-549a-3p; hsa-miR-6740-5p; hsa-miR-6893-5p; hsa-miR-7-5p; hsa-miR-8060; hsa-miR-8082; hsa-miR-5047; hsa-miR-125a-3p; hsa-miR-744-3p
Pathways (KEGG)	Arrhythmogenic right ventricular cardiomyopathy ARVC	under-represented	0.202544	0.553056	0.553056	38.4826	34	hsa-miR-1307-3p; hsa-miR-8057; hsa-miR-6721-5p; hsa-miR-208a-5p; hsa-miR-506-3p; hsa-miR-1202; hsa-miR-138-5p; hsa-miR-17-5p; hsa-miR-182-5p; hsa-miR-20b-5p; hsa-miR-3120-5p; hsa-miR-3202; hsa-miR-365a-5p; hsa-miR-3666; hsa-miR-378c; hsa-miR-3934-5p; hsa-miR-3976; hsa-miR-4722-5p; hsa-miR-5582-5p; hsa-miR-5591-5p; hsa-miR-6134; hsa-miR-6740-5p; hsa-miR-6772-5p; hsa-miR-6818-5p; hsa-miR-6838-5p; h…
Pathways (KEGG)	Ascorbate and aldarate metabolism	over-represented	0.400078	0.553056	0.553056	11.8107	13	hsa-miR-8066; hsa-miR-92a-2-5p; hsa-miR-17-5p; hsa-miR-20b-5p; hsa-miR-3120-5p; hsa-miR-4524b-5p; hsa-miR-494-5p; hsa-miR-6769b-5p; hsa-miR-6838-5p; hsa-miR-7-5p; hsa-miR-8060; hsa-miR-8082; hsa-miR-2392
Pathways (KEGG)	Asthma	under-represented	0.22444	0.553056	0.553056	7.5088	5	hsa-miR-1304-5p; hsa-miR-17-5p; hsa-miR-637; hsa-miR-6738-5p; hsa-miR-6732-5p
Pathways (KEGG)	Autoimmune thyroid disease	under-represented	0.448928	0.553056	0.553056	15.0567	14	hsa-miR-92a-2-5p; hsa-miR-1304-5p; hsa-miR-17-5p; hsa-miR-20b-5p; hsa-miR-3191-3p; hsa-miR-5582-5p; hsa-miR-637; hsa-miR-6738-5p; hsa-miR-8060; hsa-miR-8082; hsa-miR-6732-5p; hsa-miR-3135b; hsa-miR-5047; hsa-miR-4510
Pathways (KEGG)	Autophagy - animal	over-represented	0.212291	0.553056	0.553056	69.8866	74	hsa-miR-1307-3p; hsa-miR-8057; hsa-miR-6721-5p; hsa-miR-6817-5p; hsa-miR-6882-3p; hsa-miR-8066; hsa-miR-92a-2-5p; hsa-let-7c-3p; hsa-miR-1202; hsa-miR-1304-5p; hsa-miR-138-5p; hsa-miR-17-5p; hsa-miR-182-5p; hsa-miR-193a-5p; hsa-miR-197-5p; hsa-miR-20b-5p; hsa-miR-2277-3p; hsa-miR-3154; hsa-miR-3190-3p; hsa-miR-3202; hsa-miR-323a-5p; hsa-miR-3666; hsa-miR-378c; hsa-miR-3914; hsa-miR-3934-5p; hsa-m…
Pathways (KEGG)	Autophagy - other	under-represented	0.335727	0.553056	0.553056	21.2749	19	hsa-miR-17-5p; hsa-miR-193a-5p; hsa-miR-20b-5p; hsa-miR-323a-5p; hsa-miR-4524b-5p; hsa-miR-549a-3p; hsa-miR-6134; hsa-miR-6515-5p; hsa-miR-6736-5p; hsa-miR-6738-5p; hsa-miR-6831-5p; hsa-miR-6834-5p; hsa-miR-6838-5p; hsa-miR-7-5p; hsa-miR-96-3p; hsa-miR-4684-3p; hsa-miR-2392; hsa-miR-6792-5p; hsa-miR-7850-5p
Pathways (KEGG)	Axon guidance	over-represented	0.326242	0.553056	0.553056	69.4173	72	hsa-miR-1307-3p; hsa-miR-8057; hsa-miR-6721-5p; hsa-miR-208a-5p; hsa-miR-3155a; hsa-miR-506-3p; hsa-miR-6817-5p; hsa-miR-6876-5p; hsa-miR-6882-3p; hsa-miR-8066; hsa-miR-92a-2-5p; hsa-let-7c-3p; hsa-miR-1202; hsa-miR-1304-5p; hsa-miR-138-5p; hsa-miR-17-5p; hsa-miR-182-5p; hsa-miR-193a-5p; hsa-miR-20b-5p; hsa-miR-2277-3p; hsa-miR-3120-5p; hsa-miR-3154; hsa-miR-3190-3p; hsa-miR-3202; hsa-miR-323a-5p…
Pathways (KEGG)	B cell receptor signaling pathway	over-represented	0.117574	0.553056	0.553056	50.6844	57	hsa-miR-1307-3p; hsa-miR-6721-5p; hsa-miR-3155a; hsa-miR-6876-5p; hsa-miR-92a-2-5p; hsa-let-7c-3p; hsa-miR-1202; hsa-miR-1229-5p; hsa-miR-138-5p; hsa-miR-17-5p; hsa-miR-182-5p; hsa-miR-193a-5p; hsa-miR-197-5p; hsa-miR-20b-5p; hsa-miR-3154; hsa-miR-3190-3p; hsa-miR-3202; hsa-miR-365a-5p; hsa-miR-3666; hsa-miR-378c; hsa-miR-3934-5p; hsa-miR-3976; hsa-miR-4524b-5p; hsa-miR-4722-5p; hsa-miR-498-5p; h…
Pathways (KEGG)	Bacterial invasion of epithelial cells	over-represented	0.418187	0.553056	0.553056	46.4998	48	hsa-miR-1307-3p; hsa-miR-6721-5p; hsa-miR-208a-5p; hsa-miR-3155a; hsa-miR-506-3p; hsa-miR-6882-3p; hsa-miR-92a-2-5p; hsa-let-7c-3p; hsa-miR-1202; hsa-miR-138-5p; hsa-miR-17-5p; hsa-miR-182-5p; hsa-miR-193a-5p; hsa-miR-20b-5p; hsa-miR-3191-3p; hsa-miR-3202; hsa-miR-365a-5p; hsa-miR-3666; hsa-miR-3914; hsa-miR-3934-5p; hsa-miR-3976; hsa-miR-4436b-3p; hsa-miR-4524b-5p; hsa-miR-4722-5p; hsa-miR-498-5…
Pathways (KEGG)	Basal cell carcinoma	over-represented	0.127876	0.553056	0.553056	42.9801	49	hsa-miR-6721-5p; hsa-miR-506-3p; hsa-miR-6882-3p; hsa-miR-92a-2-5p; hsa-let-7c-3p; hsa-miR-1202; hsa-miR-1304-5p; hsa-miR-17-5p; hsa-miR-182-5p; hsa-miR-20b-5p; hsa-miR-2277-3p; hsa-miR-3120-5p; hsa-miR-3154; hsa-miR-3202; hsa-miR-323a-5p; hsa-miR-365a-5p; hsa-miR-3666; hsa-miR-3914; hsa-miR-3934-5p; hsa-miR-4436b-3p; hsa-miR-4502; hsa-miR-4722-5p; hsa-miR-4999-5p; hsa-miR-5591-5p; hsa-miR-6134; …
Pathways (KEGG)	Basal transcription factors	under-represented	0.172635	0.553056	0.553056	23.4259	19	hsa-miR-506-3p; hsa-miR-17-5p; hsa-miR-20b-5p; hsa-miR-2277-3p; hsa-miR-3190-3p; hsa-miR-3191-3p; hsa-miR-3202; hsa-miR-365a-5p; hsa-miR-6076; hsa-miR-6134; hsa-miR-6838-5p; hsa-miR-6893-5p; hsa-miR-7-5p; hsa-miR-8060; hsa-miR-8080; hsa-miR-8082; hsa-miR-96-3p; hsa-miR-3135b; hsa-miR-6792-5p
Pathways (KEGG)	Base excision repair	over-represented	0.232241	0.553056	0.553056	27.3367	31	hsa-miR-1307-3p; hsa-miR-6721-5p; hsa-miR-3155a; hsa-miR-1229-5p; hsa-miR-1304-5p; hsa-miR-17-5p; hsa-miR-182-5p; hsa-miR-20b-5p; hsa-miR-3120-5p; hsa-miR-3154; hsa-miR-3190-3p; hsa-miR-365a-5p; hsa-miR-3666; hsa-miR-3934-5p; hsa-miR-3976; hsa-miR-4436b-3p; hsa-miR-4722-5p; hsa-miR-6076; hsa-miR-6134; hsa-miR-6738-5p; hsa-miR-6772-5p; hsa-miR-6831-5p; hsa-miR-6834-5p; hsa-miR-6838-5p; hsa-miR-689…
Pathways (KEGG)	Bile secretion	over-represented	0.249302	0.553056	0.553056	33.3985	37	hsa-miR-1307-3p; hsa-miR-3155a; hsa-miR-6817-5p; hsa-miR-6882-3p; hsa-miR-8066; hsa-miR-1229-5p; hsa-miR-17-5p; hsa-miR-182-5p; hsa-miR-197-5p; hsa-miR-20b-5p; hsa-miR-2277-3p; hsa-miR-3190-3p; hsa-miR-3191-3p; hsa-miR-323a-5p; hsa-miR-365a-5p; hsa-miR-3666; hsa-miR-3934-5p; hsa-miR-4436b-3p; hsa-miR-4524b-5p; hsa-miR-498-5p; hsa-miR-4999-5p; hsa-miR-5586-5p; hsa-miR-6134; hsa-miR-637; hsa-miR-65…
Pathways (KEGG)	Biotin metabolism	over-represented	0.531239	0.553056	0.553056	2.77669	3	hsa-miR-4722-5p; hsa-miR-6837-3p; hsa-miR-6893-5p
Pathways (KEGG)	Bladder cancer	over-represented	0.539234	0.553056	0.553056	53.9695	54	hsa-miR-1307-3p; hsa-miR-6721-5p; hsa-miR-506-3p; hsa-miR-6882-3p; hsa-miR-8066; hsa-miR-92a-2-5p; hsa-let-7c-3p; hsa-miR-1304-5p; hsa-miR-138-5p; hsa-miR-17-5p; hsa-miR-182-5p; hsa-miR-193a-5p; hsa-miR-20b-5p; hsa-miR-2277-3p; hsa-miR-3190-3p; hsa-miR-3202; hsa-miR-323a-5p; hsa-miR-3666; hsa-miR-3934-5p; hsa-miR-4436b-3p; hsa-miR-4524b-5p; hsa-miR-4722-5p; hsa-miR-498-5p; hsa-miR-4999-5p; hsa-mi…
Pathways (KEGG)	Breast cancer	over-represented	0.372356	0.553056	0.553056	75.0489	77	hsa-miR-1307-3p; hsa-miR-6721-5p; hsa-miR-208a-5p; hsa-miR-3155a; hsa-miR-506-3p; hsa-miR-6817-5p; hsa-miR-6882-3p; hsa-miR-8066; hsa-miR-92a-2-5p; hsa-let-7c-3p; hsa-miR-1202; hsa-miR-1304-5p; hsa-miR-138-5p; hsa-miR-17-5p; hsa-miR-182-5p; hsa-miR-193a-5p; hsa-miR-20b-5p; hsa-miR-2277-3p; hsa-miR-3120-5p; hsa-miR-3154; hsa-miR-3190-3p; hsa-miR-3202; hsa-miR-323a-5p; hsa-miR-365a-5p; hsa-miR-3666…
Pathways (KEGG)	Butanoate metabolism	under-represented	0.22705	0.553056	0.553056	11.928	9	hsa-miR-1229-5p; hsa-miR-1304-5p; hsa-miR-3120-5p; hsa-miR-365a-5p; hsa-miR-4520-5p; hsa-miR-4524b-5p; hsa-miR-6838-5p; hsa-miR-23b-5p; hsa-miR-7850-5p
Pathways (KEGG)	C-type lectin receptor signaling pathway	over-represented	0.241814	0.553056	0.553056	56.0813	60	hsa-miR-1307-3p; hsa-miR-6721-5p; hsa-miR-6820-5p; hsa-miR-6876-5p; hsa-miR-92a-2-5p; hsa-let-7c-3p; hsa-miR-1202; hsa-miR-1229-5p; hsa-miR-1304-5p; hsa-miR-138-5p; hsa-miR-17-5p; hsa-miR-182-5p; hsa-miR-193a-5p; hsa-miR-197-5p; hsa-miR-20b-5p; hsa-miR-2277-3p; hsa-miR-3154; hsa-miR-3190-3p; hsa-miR-3202; hsa-miR-365a-5p; hsa-miR-3666; hsa-miR-378c; hsa-miR-3934-5p; hsa-miR-3976; hsa-miR-4524b-5p…
Pathways (KEGG)	Calcium signaling pathway	under-represented	0.534817	0.553056	0.553056	61.0481	61	hsa-miR-1307-3p; hsa-miR-8057; hsa-miR-6721-5p; hsa-miR-208a-5p; hsa-miR-506-3p; hsa-miR-6876-5p; hsa-miR-6882-3p; hsa-miR-92a-2-5p; hsa-let-7c-3p; hsa-miR-1304-5p; hsa-miR-138-5p; hsa-miR-17-5p; hsa-miR-193a-5p; hsa-miR-20b-5p; hsa-miR-2277-3p; hsa-miR-3154; hsa-miR-3190-3p; hsa-miR-3202; hsa-miR-3666; hsa-miR-3689a-5p; hsa-miR-3689b-5p; hsa-miR-3689e; hsa-miR-3914; hsa-miR-3934-5p; hsa-miR-4524…
Pathways (KEGG)	Carbohydrate digestion and absorption	over-represented	0.0434953	0.553056	0.553056	23.2695	31	hsa-miR-1307-3p; hsa-miR-6721-5p; hsa-miR-3155a; hsa-miR-1202; hsa-miR-1304-5p; hsa-miR-138-5p; hsa-miR-17-5p; hsa-miR-193a-5p; hsa-miR-20b-5p; hsa-miR-323a-5p; hsa-miR-365a-5p; hsa-miR-3666; hsa-miR-378c; hsa-miR-3914; hsa-miR-3976; hsa-miR-4436b-3p; hsa-miR-4502; hsa-miR-4524b-5p; hsa-miR-4722-5p; hsa-miR-4999-5p; hsa-miR-5582-5p; hsa-miR-6134; hsa-miR-637; hsa-miR-6738-5p; hsa-miR-6834-5p; hsa…
Pathways (KEGG)	Cardiac muscle contraction	over-represented	0.148159	0.553056	0.553056	41.4548	47	hsa-miR-8057; hsa-miR-6721-5p; hsa-miR-3155a; hsa-let-7c-3p; hsa-miR-17-5p; hsa-miR-182-5p; hsa-miR-197-5p; hsa-miR-20b-5p; hsa-miR-3120-5p; hsa-miR-3154; hsa-miR-3202; hsa-miR-323a-5p; hsa-miR-365a-5p; hsa-miR-3666; hsa-miR-378c; hsa-miR-3934-5p; hsa-miR-3976; hsa-miR-4436b-3p; hsa-miR-4502; hsa-miR-4524b-5p; hsa-miR-4722-5p; hsa-miR-498-5p; hsa-miR-4999-5p; hsa-miR-5582-5p; hsa-miR-5591-5p; hsa…
Pathways (KEGG)	Cell adhesion molecules CAMs	over-represented	0.250074	0.553056	0.553056	51.1928	55	hsa-miR-6721-5p; hsa-miR-208a-5p; hsa-miR-506-3p; hsa-miR-6817-5p; hsa-miR-6876-5p; hsa-miR-8066; hsa-miR-92a-2-5p; hsa-let-7c-3p; hsa-miR-1304-5p; hsa-miR-138-5p; hsa-miR-17-5p; hsa-miR-182-5p; hsa-miR-197-5p; hsa-miR-20b-5p; hsa-miR-3154; hsa-miR-3190-3p; hsa-miR-3191-3p; hsa-miR-3202; hsa-miR-323a-5p; hsa-miR-365a-5p; hsa-miR-3689a-5p; hsa-miR-3689b-5p; hsa-miR-3689e; hsa-miR-3934-5p; hsa-miR-…
Pathways (KEGG)	Cell cycle	over-represented	0.200692	0.553056	0.553056	72.8197	77	hsa-miR-1307-3p; hsa-miR-8057; hsa-miR-6721-5p; hsa-miR-6820-5p; hsa-miR-3155a; hsa-miR-4259; hsa-miR-506-3p; hsa-miR-6876-5p; hsa-miR-6882-3p; hsa-miR-8066; hsa-miR-92a-2-5p; hsa-let-7c-3p; hsa-miR-1229-5p; hsa-miR-1304-5p; hsa-miR-138-5p; hsa-miR-17-5p; hsa-miR-182-5p; hsa-miR-193a-5p; hsa-miR-20b-5p; hsa-miR-2277-3p; hsa-miR-3120-5p; hsa-miR-3190-3p; hsa-miR-3202; hsa-miR-323a-5p; hsa-miR-3666…
Pathways (KEGG)	Cellular senescence	under-represented	0.188678	0.553056	0.553056	78.0602	74	hsa-miR-1307-3p; hsa-miR-8057; hsa-miR-6721-5p; hsa-miR-6820-5p; hsa-miR-208a-5p; hsa-miR-506-3p; hsa-miR-6817-5p; hsa-miR-6882-3p; hsa-miR-8066; hsa-miR-92a-2-5p; hsa-let-7c-3p; hsa-miR-1202; hsa-miR-1304-5p; hsa-miR-138-5p; hsa-miR-17-5p; hsa-miR-182-5p; hsa-miR-193a-5p; hsa-miR-20b-5p; hsa-miR-2277-3p; hsa-miR-3120-5p; hsa-miR-3154; hsa-miR-3190-3p; hsa-miR-3191-3p; hsa-miR-3202; hsa-miR-323a-…
Pathways (KEGG)	Central carbon metabolism in cancer	over-represented	0.151741	0.553056	0.553056	54.4779	60	hsa-miR-1307-3p; hsa-miR-8057; hsa-miR-6721-5p; hsa-miR-6820-5p; hsa-miR-3155a; hsa-miR-6876-5p; hsa-miR-6882-3p; hsa-miR-92a-2-5p; hsa-let-7c-3p; hsa-miR-1202; hsa-miR-1304-5p; hsa-miR-138-5p; hsa-miR-17-5p; hsa-miR-182-5p; hsa-miR-193a-5p; hsa-miR-20b-5p; hsa-miR-2277-3p; hsa-miR-3154; hsa-miR-3190-3p; hsa-miR-3191-3p; hsa-miR-3202; hsa-miR-365a-5p; hsa-miR-3666; hsa-miR-378c; hsa-miR-3934-5p; …
Pathways (KEGG)	Chagas disease American trypanosomiasis	over-represented	0.276148	0.553056	0.553056	51.5839	55	hsa-miR-1307-3p; hsa-miR-6721-5p; hsa-miR-208a-5p; hsa-miR-3155a; hsa-miR-6876-5p; hsa-miR-92a-2-5p; hsa-miR-1202; hsa-miR-1304-5p; hsa-miR-138-5p; hsa-miR-17-5p; hsa-miR-193a-5p; hsa-miR-20b-5p; hsa-miR-3154; hsa-miR-3202; hsa-miR-365a-5p; hsa-miR-3666; hsa-miR-378c; hsa-miR-3976; hsa-miR-4502; hsa-miR-4524b-5p; hsa-miR-4722-5p; hsa-miR-498-5p; hsa-miR-549a-3p; hsa-miR-5582-5p; hsa-miR-5586-5p; …
Pathways (KEGG)	Chemical carcinogenesis	over-represented	0.475717	0.553056	0.553056	19.3586	20	hsa-miR-1307-3p; hsa-miR-8057; hsa-miR-208a-5p; hsa-miR-6876-5p; hsa-miR-8066; hsa-miR-1304-5p; hsa-miR-3120-5p; hsa-miR-3976; hsa-miR-4524b-5p; hsa-miR-4722-5p; hsa-miR-4999-5p; hsa-miR-549a-3p; hsa-miR-5582-5p; hsa-miR-6134; hsa-miR-6831-5p; hsa-miR-6838-5p; hsa-miR-7-5p; hsa-miR-6751-5p; hsa-miR-2392; hsa-miR-597-3p
Pathways (KEGG)	Chemokine signaling pathway	over-represented	0.156969	0.553056	0.553056	65.8193	71	hsa-miR-1307-3p; hsa-miR-6721-5p; hsa-miR-208a-5p; hsa-miR-3155a; hsa-miR-506-3p; hsa-miR-92a-2-5p; hsa-let-7c-3p; hsa-miR-1202; hsa-miR-138-5p; hsa-miR-17-5p; hsa-miR-182-5p; hsa-miR-193a-5p; hsa-miR-20b-5p; hsa-miR-2277-3p; hsa-miR-3120-5p; hsa-miR-3154; hsa-miR-3190-3p; hsa-miR-3202; hsa-miR-365a-5p; hsa-miR-3666; hsa-miR-3689a-5p; hsa-miR-3689b-5p; hsa-miR-3689e; hsa-miR-378c; hsa-miR-3914; h…
Pathways (KEGG)	Cholesterol metabolism	over-represented	0.318275	0.553056	0.553056	34.3371	37	hsa-miR-1307-3p; hsa-miR-6721-5p; hsa-miR-208a-5p; hsa-miR-3155a; hsa-miR-506-3p; hsa-miR-6876-5p; hsa-miR-1229-5p; hsa-miR-138-5p; hsa-miR-17-5p; hsa-miR-193a-5p; hsa-miR-197-5p; hsa-miR-20b-5p; hsa-miR-2277-3p; hsa-miR-3190-3p; hsa-miR-3202; hsa-miR-3666; hsa-miR-3934-5p; hsa-miR-3976; hsa-miR-4722-5p; hsa-miR-498-5p; hsa-miR-624-5p; hsa-miR-637; hsa-miR-6515-5p; hsa-miR-6741-5p; hsa-miR-6893-5…
Pathways (KEGG)	Choline metabolism in cancer	under-represented	0.489507	0.553056	0.553056	53.6175	53	hsa-miR-1307-3p; hsa-miR-6721-5p; hsa-miR-3155a; hsa-let-7c-3p; hsa-miR-1202; hsa-miR-1304-5p; hsa-miR-138-5p; hsa-miR-17-5p; hsa-miR-182-5p; hsa-miR-193a-5p; hsa-miR-20b-5p; hsa-miR-3120-5p; hsa-miR-3190-3p; hsa-miR-3202; hsa-miR-365a-5p; hsa-miR-3666; hsa-miR-378c; hsa-miR-3934-5p; hsa-miR-3935; hsa-miR-3976; hsa-miR-4502; hsa-miR-4524b-5p; hsa-miR-4722-5p; hsa-miR-498-5p; hsa-miR-4999-5p; hsa-…
Pathways (KEGG)	Cholinergic synapse	over-represented	0.401332	0.553056	0.553056	49.2765	51	hsa-miR-1307-3p; hsa-miR-6721-5p; hsa-miR-208a-5p; hsa-miR-92a-2-5p; hsa-let-7c-3p; hsa-miR-1202; hsa-miR-1304-5p; hsa-miR-138-5p; hsa-miR-17-5p; hsa-miR-182-5p; hsa-miR-193a-5p; hsa-miR-20b-5p; hsa-miR-2277-3p; hsa-miR-3190-3p; hsa-miR-3666; hsa-miR-3689a-5p; hsa-miR-3689b-5p; hsa-miR-3689e; hsa-miR-378c; hsa-miR-3914; hsa-miR-3976; hsa-miR-4524b-5p; hsa-miR-498-5p; hsa-miR-4999-5p; hsa-miR-5582…
Pathways (KEGG)	Chronic myeloid leukemia	under-represented	0.534036	0.553056	0.553056	66.054	66	hsa-miR-1307-3p; hsa-miR-6721-5p; hsa-miR-3155a; hsa-miR-506-3p; hsa-miR-6882-3p; hsa-miR-8066; hsa-miR-92a-2-5p; hsa-let-7c-3p; hsa-miR-1202; hsa-miR-1304-5p; hsa-miR-138-5p; hsa-miR-17-5p; hsa-miR-182-5p; hsa-miR-193a-5p; hsa-miR-197-5p; hsa-miR-20b-5p; hsa-miR-2277-3p; hsa-miR-3120-5p; hsa-miR-3154; hsa-miR-3190-3p; hsa-miR-3202; hsa-miR-323a-5p; hsa-miR-3666; hsa-miR-378c; hsa-miR-3934-5p; hs…
Pathways (KEGG)	Circadian entrainment	under-represented	0.206647	0.553056	0.553056	49.5111	45	hsa-miR-1307-3p; hsa-miR-6721-5p; hsa-miR-208a-5p; hsa-miR-8066; hsa-miR-92a-2-5p; hsa-let-7c-3p; hsa-miR-1304-5p; hsa-miR-138-5p; hsa-miR-17-5p; hsa-miR-182-5p; hsa-miR-20b-5p; hsa-miR-2277-3p; hsa-miR-3154; hsa-miR-3190-3p; hsa-miR-3666; hsa-miR-378c; hsa-miR-3914; hsa-miR-4722-5p; hsa-miR-498-5p; hsa-miR-4999-5p; hsa-miR-5586-5p; hsa-miR-5591-5p; hsa-miR-6515-5p; hsa-miR-6738-5p; hsa-miR-6772-…
Pathways (KEGG)	Circadian rhythm	under-represented	0.263655	0.553056	0.553056	30.3872	27	hsa-miR-8057; hsa-miR-6817-5p; hsa-let-7c-3p; hsa-miR-17-5p; hsa-miR-182-5p; hsa-miR-20b-5p; hsa-miR-2277-3p; hsa-miR-3190-3p; hsa-miR-3666; hsa-miR-3914; hsa-miR-4722-5p; hsa-miR-498-5p; hsa-miR-5582-5p; hsa-miR-6134; hsa-miR-624-5p; hsa-miR-6738-5p; hsa-miR-6818-5p; hsa-miR-6831-5p; hsa-miR-6834-5p; hsa-miR-6838-5p; hsa-miR-6861-5p; hsa-miR-6893-5p; hsa-miR-8060; hsa-miR-8082; hsa-miR-939-5p; h…
Pathways (KEGG)	Citrate cycle TCA cycle	over-represented	0.345535	0.553056	0.553056	12.3191	14	hsa-miR-208a-5p; hsa-miR-17-5p; hsa-miR-20b-5p; hsa-miR-3154; hsa-miR-4722-5p; hsa-miR-498-5p; hsa-miR-6515-5p; hsa-miR-6738-5p; hsa-miR-6893-5p; hsa-miR-7-5p; hsa-miR-96-3p; hsa-miR-4732-5p; hsa-miR-4510; hsa-miR-6792-5p
Pathways (KEGG)	Cocaine addiction	under-represented	0.514527	0.553056	0.553056	25.4204	25	hsa-miR-6882-3p; hsa-miR-92a-2-5p; hsa-miR-138-5p; hsa-miR-17-5p; hsa-miR-182-5p; hsa-miR-20b-5p; hsa-miR-2277-3p; hsa-miR-3154; hsa-miR-3190-3p; hsa-miR-3914; hsa-miR-5591-5p; hsa-miR-6134; hsa-miR-6515-5p; hsa-miR-6738-5p; hsa-miR-6769b-5p; hsa-miR-6772-5p; hsa-miR-6834-5p; hsa-miR-6893-5p; hsa-miR-7-5p; hsa-miR-8082; hsa-miR-939-5p; hsa-miR-6732-5p; hsa-miR-4436a; hsa-miR-125a-3p; hsa-miR-4510
Pathways (KEGG)	Collecting duct acid secretion	under-represented	0.343177	0.553056	0.553056	18.1072	16	hsa-miR-8057; hsa-miR-6721-5p; hsa-miR-3155a; hsa-miR-17-5p; hsa-miR-20b-5p; hsa-miR-3666; hsa-miR-4436b-3p; hsa-miR-4722-5p; hsa-miR-5586-5p; hsa-miR-6515-5p; hsa-miR-6736-5p; hsa-miR-6740-5p; hsa-miR-3135b; hsa-miR-125a-3p; hsa-miR-4510; hsa-miR-744-3p
Pathways (KEGG)	Colorectal cancer	over-represented	0.319429	0.553056	0.553056	65.2718	68	hsa-miR-1307-3p; hsa-miR-8057; hsa-miR-6721-5p; hsa-miR-6820-5p; hsa-miR-3155a; hsa-miR-506-3p; hsa-miR-6882-3p; hsa-miR-8066; hsa-miR-92a-2-5p; hsa-let-7c-3p; hsa-miR-1202; hsa-miR-1304-5p; hsa-miR-138-5p; hsa-miR-17-5p; hsa-miR-182-5p; hsa-miR-193a-5p; hsa-miR-20b-5p; hsa-miR-2277-3p; hsa-miR-3120-5p; hsa-miR-3190-3p; hsa-miR-3202; hsa-miR-323a-5p; hsa-miR-3666; hsa-miR-378c; hsa-miR-3934-5p; h…
Pathways (KEGG)	Complement and coagulation cascades	over-represented	0.45953	0.553056	0.553056	28.1189	29	hsa-miR-1307-3p; hsa-miR-3155a; hsa-miR-4259; hsa-miR-6876-5p; hsa-miR-1304-5p; hsa-miR-138-5p; hsa-miR-17-5p; hsa-miR-20b-5p; hsa-miR-3120-5p; hsa-miR-3190-3p; hsa-miR-365a-5p; hsa-miR-4436b-3p; hsa-miR-4722-5p; hsa-miR-498-5p; hsa-miR-5582-5p; hsa-miR-6134; hsa-miR-6515-5p; hsa-miR-6736-5p; hsa-miR-6831-5p; hsa-miR-6838-5p; hsa-miR-6893-5p; hsa-miR-7-5p; hsa-miR-6732-5p; hsa-miR-6751-5p; hsa-mi…
Pathways (KEGG)	Cortisol synthesis and secretion	over-represented	0.207849	0.553056	0.553056	32.7728	37	hsa-miR-1307-3p; hsa-miR-3155a; hsa-miR-6882-3p; hsa-miR-92a-2-5p; hsa-miR-1229-5p; hsa-miR-17-5p; hsa-miR-182-5p; hsa-miR-197-5p; hsa-miR-20b-5p; hsa-miR-2277-3p; hsa-miR-3120-5p; hsa-miR-3190-3p; hsa-miR-365a-5p; hsa-miR-3666; hsa-miR-3934-5p; hsa-miR-5582-5p; hsa-miR-5591-5p; hsa-miR-637; hsa-miR-6515-5p; hsa-miR-6736-5p; hsa-miR-6738-5p; hsa-miR-6741-5p; hsa-miR-6769b-5p; hsa-miR-6812-5p; hsa…
Pathways (KEGG)	Cushing syndrome	over-represented	0.174048	0.553056	0.553056	71.3336	76	hsa-miR-1307-3p; hsa-miR-6721-5p; hsa-miR-208a-5p; hsa-miR-3155a; hsa-miR-4259; hsa-miR-506-3p; hsa-miR-6882-3p; hsa-miR-8066; hsa-miR-92a-2-5p; hsa-let-7c-3p; hsa-miR-1202; hsa-miR-1229-5p; hsa-miR-1304-5p; hsa-miR-138-5p; hsa-miR-17-5p; hsa-miR-182-5p; hsa-miR-197-5p; hsa-miR-20b-5p; hsa-miR-2277-3p; hsa-miR-3120-5p; hsa-miR-3154; hsa-miR-3190-3p; hsa-miR-3202; hsa-miR-323a-5p; hsa-miR-365a-5p;…
Pathways (KEGG)	Cysteine and methionine metabolism	over-represented	0.355892	0.553056	0.553056	33.8287	36	hsa-miR-1307-3p; hsa-miR-8057; hsa-miR-208a-5p; hsa-miR-3155a; hsa-miR-506-3p; hsa-miR-1202; hsa-miR-17-5p; hsa-miR-197-5p; hsa-miR-20b-5p; hsa-miR-3190-3p; hsa-miR-3202; hsa-miR-3914; hsa-miR-3934-5p; hsa-miR-3976; hsa-miR-4524b-5p; hsa-miR-4722-5p; hsa-miR-498-5p; hsa-miR-549a-3p; hsa-miR-5591-5p; hsa-miR-6134; hsa-miR-6736-5p; hsa-miR-6738-5p; hsa-miR-6740-5p; hsa-miR-6831-5p; hsa-miR-6837-3p;…
Pathways (KEGG)	Cytokine-cytokine receptor interaction	over-represented	0.241411	0.553056	0.553056	63.16	67	hsa-miR-1307-3p; hsa-miR-8057; hsa-miR-6721-5p; hsa-miR-6820-5p; hsa-miR-506-3p; hsa-miR-6876-5p; hsa-miR-92a-2-5p; hsa-let-7c-3p; hsa-miR-1202; hsa-miR-1304-5p; hsa-miR-138-5p; hsa-miR-17-5p; hsa-miR-182-5p; hsa-miR-197-5p; hsa-miR-20b-5p; hsa-miR-2277-3p; hsa-miR-3120-5p; hsa-miR-3154; hsa-miR-3202; hsa-miR-365a-5p; hsa-miR-3666; hsa-miR-378c; hsa-miR-3914; hsa-miR-3934-5p; hsa-miR-3976; hsa-mi…
Pathways (KEGG)	Cytosolic DNA-sensing pathway	over-represented	0.0339251	0.553056	0.553056	27.3758	36	hsa-miR-1307-3p; hsa-miR-8057; hsa-miR-6721-5p; hsa-miR-3155a; hsa-miR-92a-2-5p; hsa-miR-1304-5p; hsa-miR-138-5p; hsa-miR-17-5p; hsa-miR-193a-5p; hsa-miR-20b-5p; hsa-miR-3120-5p; hsa-miR-3154; hsa-miR-3191-3p; hsa-miR-3666; hsa-miR-3934-5p; hsa-miR-4722-5p; hsa-miR-5582-5p; hsa-miR-5591-5p; hsa-miR-6134; hsa-miR-6769b-5p; hsa-miR-6837-3p; hsa-miR-6838-5p; hsa-miR-6853-5p; hsa-miR-6861-5p; hsa-miR…
Pathways (KEGG)	DNA replication	over-represented	0.4455	0.553056	0.553056	21.0403	22	hsa-miR-6820-5p; hsa-miR-6882-3p; hsa-miR-1304-5p; hsa-miR-138-5p; hsa-miR-17-5p; hsa-miR-20b-5p; hsa-miR-2277-3p; hsa-miR-3666; hsa-miR-3934-5p; hsa-miR-3976; hsa-miR-4722-5p; hsa-miR-498-5p; hsa-miR-5582-5p; hsa-miR-6736-5p; hsa-miR-6853-5p; hsa-miR-6893-5p; hsa-miR-7-5p; hsa-miR-3135b; hsa-miR-2392; hsa-miR-23b-5p; hsa-miR-125a-3p; hsa-miR-597-3p
Pathways (KEGG)	Dilated cardiomyopathy DCM	under-represented	0.537563	0.553056	0.553056	47.0473	47	hsa-miR-1307-3p; hsa-miR-8057; hsa-miR-6721-5p; hsa-miR-506-3p; hsa-let-7c-3p; hsa-miR-1202; hsa-miR-17-5p; hsa-miR-182-5p; hsa-miR-197-5p; hsa-miR-20b-5p; hsa-miR-2277-3p; hsa-miR-3120-5p; hsa-miR-3154; hsa-miR-3190-3p; hsa-miR-3202; hsa-miR-365a-5p; hsa-miR-378c; hsa-miR-3934-5p; hsa-miR-3976; hsa-miR-4722-5p; hsa-miR-5582-5p; hsa-miR-5591-5p; hsa-miR-6134; hsa-miR-6515-5p; hsa-miR-6740-5p; hsa…
Pathways (KEGG)	Dopaminergic synapse	under-represented	0.277718	0.553056	0.553056	56.3551	53	hsa-miR-1307-3p; hsa-miR-6721-5p; hsa-miR-208a-5p; hsa-miR-92a-2-5p; hsa-let-7c-3p; hsa-miR-1304-5p; hsa-miR-138-5p; hsa-miR-17-5p; hsa-miR-182-5p; hsa-miR-20b-5p; hsa-miR-2277-3p; hsa-miR-3154; hsa-miR-3190-3p; hsa-miR-3202; hsa-miR-3666; hsa-miR-378c; hsa-miR-3914; hsa-miR-3976; hsa-miR-4524b-5p; hsa-miR-4722-5p; hsa-miR-4999-5p; hsa-miR-549a-3p; hsa-miR-5582-5p; hsa-miR-5586-5p; hsa-miR-5591-5…
Pathways (KEGG)	Drug metabolism - other enzymes	over-represented	0.0293245	0.553056	0.553056	27.1021	36	hsa-miR-1307-3p; hsa-miR-8057; hsa-miR-6820-5p; hsa-miR-3155a; hsa-miR-6876-5p; hsa-miR-8066; hsa-miR-1229-5p; hsa-miR-17-5p; hsa-miR-197-5p; hsa-miR-20b-5p; hsa-miR-3120-5p; hsa-miR-3154; hsa-miR-3202; hsa-miR-365a-5p; hsa-miR-3666; hsa-miR-4520-5p; hsa-miR-4524b-5p; hsa-miR-4722-5p; hsa-miR-494-5p; hsa-miR-4999-5p; hsa-miR-5586-5p; hsa-miR-637; hsa-miR-6741-5p; hsa-miR-6812-5p; hsa-miR-6831-5p;…
Pathways (KEGG)	ECM-receptor interaction	under-represented	0.0735368	0.553056	0.553056	38.3653	31	hsa-miR-1307-3p; hsa-miR-6817-5p; hsa-miR-6876-5p; hsa-miR-8066; hsa-miR-92a-2-5p; hsa-miR-138-5p; hsa-miR-17-5p; hsa-miR-182-5p; hsa-miR-197-5p; hsa-miR-20b-5p; hsa-miR-3120-5p; hsa-miR-3202; hsa-miR-498-5p; hsa-miR-5582-5p; hsa-miR-637; hsa-miR-6515-5p; hsa-miR-6736-5p; hsa-miR-6812-5p; hsa-miR-6818-5p; hsa-miR-6838-5p; hsa-miR-6893-5p; hsa-miR-7-5p; hsa-miR-939-5p; hsa-miR-3132; hsa-miR-6732-5…
Pathways (KEGG)	Endocrine and other factor-regulated calcium reabsorption	under-represented	0.489279	0.553056	0.553056	29.6832	29	hsa-miR-8057; hsa-miR-3155a; hsa-miR-92a-2-5p; hsa-miR-17-5p; hsa-miR-182-5p; hsa-miR-20b-5p; hsa-miR-2277-3p; hsa-miR-323a-5p; hsa-miR-365a-5p; hsa-miR-3666; hsa-miR-4436b-3p; hsa-miR-4524b-5p; hsa-miR-4722-5p; hsa-miR-498-5p; hsa-miR-4999-5p; hsa-miR-5582-5p; hsa-miR-6134; hsa-miR-656-5p; hsa-miR-6736-5p; hsa-miR-6741-5p; hsa-miR-6769b-5p; hsa-miR-6837-3p; hsa-miR-6838-5p; hsa-miR-6893-5p; hsa-…
Pathways (KEGG)	Endocytosis	over-represented	0.0441475	0.553056	0.553056	80.0156	87	hsa-miR-1307-3p; hsa-miR-8057; hsa-miR-6721-5p; hsa-miR-208a-5p; hsa-miR-3155a; hsa-miR-4259; hsa-miR-506-3p; hsa-miR-6817-5p; hsa-miR-6876-5p; hsa-miR-6882-3p; hsa-miR-8066; hsa-miR-92a-2-5p; hsa-let-7c-3p; hsa-miR-1202; hsa-miR-1229-5p; hsa-miR-1304-5p; hsa-miR-17-5p; hsa-miR-182-5p; hsa-miR-197-5p; hsa-miR-20b-5p; hsa-miR-2277-3p; hsa-miR-3120-5p; hsa-miR-3154; hsa-miR-3190-3p; hsa-miR-3191-3p…
Pathways (KEGG)	Endometrial cancer	over-represented	0.152049	0.553056	0.553056	55.4947	61	hsa-miR-1307-3p; hsa-miR-6721-5p; hsa-miR-3155a; hsa-miR-506-3p; hsa-miR-6882-3p; hsa-miR-8066; hsa-miR-92a-2-5p; hsa-let-7c-3p; hsa-miR-1202; hsa-miR-1304-5p; hsa-miR-138-5p; hsa-miR-17-5p; hsa-miR-182-5p; hsa-miR-193a-5p; hsa-miR-20b-5p; hsa-miR-2277-3p; hsa-miR-3190-3p; hsa-miR-3202; hsa-miR-323a-5p; hsa-miR-3666; hsa-miR-378c; hsa-miR-3934-5p; hsa-miR-3976; hsa-miR-4436b-3p; hsa-miR-4524b-5p;…
Pathways (KEGG)	Epithelial cell signaling in Helicobacter pylori infection	under-represented	0.294597	0.553056	0.553056	39.1083	36	hsa-miR-8057; hsa-miR-6721-5p; hsa-miR-3155a; hsa-miR-6876-5p; hsa-miR-92a-2-5p; hsa-miR-138-5p; hsa-miR-17-5p; hsa-miR-20b-5p; hsa-miR-3154; hsa-miR-3202; hsa-miR-3666; hsa-miR-3914; hsa-miR-3934-5p; hsa-miR-4436b-3p; hsa-miR-4524b-5p; hsa-miR-4722-5p; hsa-miR-5582-5p; hsa-miR-5591-5p; hsa-miR-6076; hsa-miR-6515-5p; hsa-miR-6736-5p; hsa-miR-6740-5p; hsa-miR-6769b-5p; hsa-miR-6812-5p; hsa-miR-685…
Pathways (KEGG)	Epstein-Barr virus infection	over-represented	0.128886	0.553056	0.553056	76.8479	82	hsa-miR-1307-3p; hsa-miR-8057; hsa-miR-6721-5p; hsa-miR-6820-5p; hsa-miR-208a-5p; hsa-miR-3155a; hsa-miR-506-3p; hsa-miR-6876-5p; hsa-miR-6882-3p; hsa-miR-8066; hsa-miR-92a-2-5p; hsa-miR-1202; hsa-miR-1304-5p; hsa-miR-138-5p; hsa-miR-17-5p; hsa-miR-182-5p; hsa-miR-193a-5p; hsa-miR-197-5p; hsa-miR-20b-5p; hsa-miR-2277-3p; hsa-miR-3120-5p; hsa-miR-3154; hsa-miR-3190-3p; hsa-miR-3191-3p; hsa-miR-320…
Pathways (KEGG)	ErbB signaling pathway	under-represented	0.477389	0.553056	0.553056	62.7298	62	hsa-miR-1307-3p; hsa-miR-6721-5p; hsa-miR-3155a; hsa-miR-506-3p; hsa-miR-6876-5p; hsa-miR-6882-3p; hsa-miR-92a-2-5p; hsa-let-7c-3p; hsa-miR-1202; hsa-miR-1304-5p; hsa-miR-138-5p; hsa-miR-17-5p; hsa-miR-182-5p; hsa-miR-193a-5p; hsa-miR-20b-5p; hsa-miR-2277-3p; hsa-miR-3120-5p; hsa-miR-3190-3p; hsa-miR-3202; hsa-miR-323a-5p; hsa-miR-3666; hsa-miR-378c; hsa-miR-3934-5p; hsa-miR-3976; hsa-miR-4436b-3…
Pathways (KEGG)	Estrogen signaling pathway	under-represented	0.405281	0.553056	0.553056	60.6179	59	hsa-miR-1307-3p; hsa-miR-6721-5p; hsa-miR-3155a; hsa-miR-6876-5p; hsa-miR-92a-2-5p; hsa-let-7c-3p; hsa-miR-1202; hsa-miR-1304-5p; hsa-miR-138-5p; hsa-miR-17-5p; hsa-miR-182-5p; hsa-miR-193a-5p; hsa-miR-20b-5p; hsa-miR-2277-3p; hsa-miR-3154; hsa-miR-3190-3p; hsa-miR-3191-3p; hsa-miR-3202; hsa-miR-3666; hsa-miR-378c; hsa-miR-3914; hsa-miR-3934-5p; hsa-miR-3976; hsa-miR-4524b-5p; hsa-miR-4722-5p; hs…
Pathways (KEGG)	Ether lipid metabolism	under-represented	0.213632	0.553056	0.553056	29.0575	25	hsa-miR-6721-5p; hsa-miR-6876-5p; hsa-miR-92a-2-5p; hsa-miR-17-5p; hsa-miR-182-5p; hsa-miR-20b-5p; hsa-miR-3120-5p; hsa-miR-365a-5p; hsa-miR-3666; hsa-miR-3935; hsa-miR-4502; hsa-miR-4999-5p; hsa-miR-5582-5p; hsa-miR-6134; hsa-miR-6818-5p; hsa-miR-6831-5p; hsa-miR-6838-5p; hsa-miR-6893-5p; hsa-miR-7-5p; hsa-miR-8080; hsa-miR-892c-5p; hsa-miR-6751-5p; hsa-miR-4436a; hsa-miR-5683; hsa-miR-744-3p
Pathways (KEGG)	Fanconi anemia pathway	under-represented	0.0758707	0.553056	0.553056	23.3477	17	hsa-miR-8066; hsa-miR-138-5p; hsa-miR-17-5p; hsa-miR-182-5p; hsa-miR-20b-5p; hsa-miR-3190-3p; hsa-miR-3934-5p; hsa-miR-4722-5p; hsa-miR-498-5p; hsa-miR-624-5p; hsa-miR-6736-5p; hsa-miR-6893-5p; hsa-miR-6751-5p; hsa-miR-3135b; hsa-miR-125a-3p; hsa-miR-5683; hsa-miR-744-3p
Pathways (KEGG)	Fat digestion and absorption	over-represented	0.411152	0.553056	0.553056	18.7329	20	hsa-miR-1307-3p; hsa-miR-6721-5p; hsa-miR-6817-5p; hsa-miR-6876-5p; hsa-miR-17-5p; hsa-miR-20b-5p; hsa-miR-3120-5p; hsa-miR-3202; hsa-miR-365a-5p; hsa-miR-3666; hsa-miR-4502; hsa-miR-498-5p; hsa-miR-5582-5p; hsa-miR-624-5p; hsa-miR-6838-5p; hsa-miR-6893-5p; hsa-miR-7-5p; hsa-miR-6751-5p; hsa-miR-3135b; hsa-miR-744-3p
Pathways (KEGG)	Fatty acid biosynthesis	over-represented	0.370267	0.553056	0.553056	13.4924	15	hsa-miR-1307-3p; hsa-miR-6721-5p; hsa-miR-6882-3p; hsa-miR-92a-2-5p; hsa-miR-17-5p; hsa-miR-20b-5p; hsa-miR-3666; hsa-miR-378c; hsa-miR-4436b-3p; hsa-miR-498-5p; hsa-miR-6076; hsa-miR-6769b-5p; hsa-miR-6838-5p; hsa-miR-6861-5p; hsa-miR-96-3p
Pathways (KEGG)	Fatty acid degradation	under-represented	0.0883067	0.553056	0.553056	24.0907	18	hsa-miR-1307-3p; hsa-miR-17-5p; hsa-miR-20b-5p; hsa-miR-3154; hsa-miR-3666; hsa-miR-4722-5p; hsa-miR-494-5p; hsa-miR-549a-3p; hsa-miR-5582-5p; hsa-miR-6134; hsa-miR-6769b-5p; hsa-miR-6831-5p; hsa-miR-6893-5p; hsa-miR-7-5p; hsa-miR-8060; hsa-miR-8082; hsa-miR-96-3p; hsa-miR-4510
Pathways (KEGG)	Fatty acid elongation	over-represented	0.197317	0.553056	0.553056	18.3027	22	hsa-miR-1307-3p; hsa-miR-8057; hsa-miR-208a-5p; hsa-miR-17-5p; hsa-miR-20b-5p; hsa-miR-3154; hsa-miR-3666; hsa-miR-3689a-5p; hsa-miR-3689b-5p; hsa-miR-3689e; hsa-miR-3934-5p; hsa-miR-4722-5p; hsa-miR-6134; hsa-miR-6515-5p; hsa-miR-6818-5p; hsa-miR-6893-5p; hsa-miR-7-5p; hsa-miR-6751-5p; hsa-miR-3135b; hsa-miR-2392; hsa-miR-5683; hsa-miR-744-3p
Pathways (KEGG)	Fc epsilon RI signaling pathway	over-represented	0.413751	0.553056	0.553056	49.4329	51	hsa-miR-1307-3p; hsa-miR-8057; hsa-miR-6721-5p; hsa-miR-3155a; hsa-miR-6876-5p; hsa-miR-92a-2-5p; hsa-let-7c-3p; hsa-miR-1202; hsa-miR-1304-5p; hsa-miR-138-5p; hsa-miR-17-5p; hsa-miR-193a-5p; hsa-miR-20b-5p; hsa-miR-3190-3p; hsa-miR-3202; hsa-miR-365a-5p; hsa-miR-3666; hsa-miR-378c; hsa-miR-3934-5p; hsa-miR-3976; hsa-miR-4524b-5p; hsa-miR-498-5p; hsa-miR-5582-5p; hsa-miR-5591-5p; hsa-miR-6134; hs…
Pathways (KEGG)	Fc gamma R-mediated phagocytosis	over-represented	0.0756442	0.553056	0.553056	55.5338	63	hsa-miR-1307-3p; hsa-miR-6721-5p; hsa-miR-3155a; hsa-miR-506-3p; hsa-miR-6876-5p; hsa-miR-92a-2-5p; hsa-let-7c-3p; hsa-miR-1202; hsa-miR-1304-5p; hsa-miR-138-5p; hsa-miR-17-5p; hsa-miR-182-5p; hsa-miR-193a-5p; hsa-miR-20b-5p; hsa-miR-3120-5p; hsa-miR-3191-3p; hsa-miR-3202; hsa-miR-365a-5p; hsa-miR-3666; hsa-miR-378c; hsa-miR-3914; hsa-miR-3934-5p; hsa-miR-3976; hsa-miR-4436b-3p; hsa-miR-4502; hsa…
Pathways (KEGG)	Ferroptosis	under-represented	0.0452988	0.553056	0.553056	31.052	23	hsa-miR-1307-3p; hsa-miR-8057; hsa-miR-3155a; hsa-miR-506-3p; hsa-miR-92a-2-5p; hsa-miR-17-5p; hsa-miR-20b-5p; hsa-miR-3666; hsa-miR-4722-5p; hsa-miR-498-5p; hsa-miR-6831-5p; hsa-miR-6893-5p; hsa-miR-7-5p; hsa-miR-8082; hsa-miR-892c-5p; hsa-miR-939-5p; hsa-miR-96-3p; hsa-miR-6751-5p; hsa-miR-3135b; hsa-miR-5047; hsa-miR-4510; hsa-miR-5683; hsa-miR-597-3p
Pathways (KEGG)	Fluid shear stress and atherosclerosis	over-represented	0.141251	0.553056	0.553056	63.4337	69	hsa-miR-1307-3p; hsa-miR-8057; hsa-miR-6721-5p; hsa-miR-6820-5p; hsa-miR-208a-5p; hsa-miR-3155a; hsa-miR-506-3p; hsa-miR-6817-5p; hsa-miR-6876-5p; hsa-miR-92a-2-5p; hsa-let-7c-3p; hsa-miR-1202; hsa-miR-1304-5p; hsa-miR-138-5p; hsa-miR-17-5p; hsa-miR-182-5p; hsa-miR-193a-5p; hsa-miR-20b-5p; hsa-miR-3120-5p; hsa-miR-3154; hsa-miR-3190-3p; hsa-miR-3191-3p; hsa-miR-3202; hsa-miR-365a-5p; hsa-miR-3666…
Pathways (KEGG)	Focal adhesion	over-represented	0.445144	0.553056	0.553056	76.8479	78	hsa-miR-1307-3p; hsa-miR-8057; hsa-miR-6721-5p; hsa-miR-208a-5p; hsa-miR-3155a; hsa-miR-506-3p; hsa-miR-6817-5p; hsa-miR-6882-3p; hsa-miR-8066; hsa-miR-92a-2-5p; hsa-let-7c-3p; hsa-miR-1202; hsa-miR-1229-5p; hsa-miR-1304-5p; hsa-miR-138-5p; hsa-miR-17-5p; hsa-miR-182-5p; hsa-miR-193a-5p; hsa-miR-197-5p; hsa-miR-20b-5p; hsa-miR-3154; hsa-miR-3202; hsa-miR-323a-5p; hsa-miR-365a-5p; hsa-miR-3666; hs…
Pathways (KEGG)	Folate biosynthesis	over-represented	0.484463	0.553056	0.553056	11.4978	12	hsa-miR-6721-5p; hsa-miR-8066; hsa-miR-1304-5p; hsa-miR-365a-5p; hsa-miR-3666; hsa-miR-4722-5p; hsa-miR-4758-5p; hsa-miR-628-3p; hsa-miR-637; hsa-miR-6831-5p; hsa-miR-6838-5p; hsa-miR-6893-5p
Pathways (KEGG)	FoxO signaling pathway	over-represented	0.354945	0.553056	0.553056	75.8702	78	hsa-miR-1307-3p; hsa-miR-8057; hsa-miR-6721-5p; hsa-miR-208a-5p; hsa-miR-3155a; hsa-miR-4259; hsa-miR-506-3p; hsa-miR-6817-5p; hsa-miR-6876-5p; hsa-miR-6882-3p; hsa-miR-8066; hsa-miR-92a-2-5p; hsa-let-7c-3p; hsa-miR-1202; hsa-miR-1304-5p; hsa-miR-138-5p; hsa-miR-17-5p; hsa-miR-182-5p; hsa-miR-193a-5p; hsa-miR-20b-5p; hsa-miR-2277-3p; hsa-miR-3120-5p; hsa-miR-3190-3p; hsa-miR-3202; hsa-miR-323a-5p…
Pathways (KEGG)	Fructose and mannose metabolism	over-represented	0.48215	0.553056	0.553056	20.4145	21	hsa-miR-1307-3p; hsa-miR-6876-5p; hsa-miR-17-5p; hsa-miR-182-5p; hsa-miR-20b-5p; hsa-miR-2277-3p; hsa-miR-3202; hsa-miR-3934-5p; hsa-miR-4436b-3p; hsa-miR-4722-5p; hsa-miR-498-5p; hsa-miR-5582-5p; hsa-miR-6134; hsa-miR-628-3p; hsa-miR-6736-5p; hsa-miR-6738-5p; hsa-miR-6838-5p; hsa-miR-6861-5p; hsa-miR-8082; hsa-miR-125a-3p; hsa-miR-744-3p
Pathways (KEGG)	GABAergic synapse	under-represented	0.45106	0.553056	0.553056	42.1197	41	hsa-miR-1307-3p; hsa-miR-208a-5p; hsa-miR-6817-5p; hsa-miR-1304-5p; hsa-miR-138-5p; hsa-miR-17-5p; hsa-miR-182-5p; hsa-miR-20b-5p; hsa-miR-2277-3p; hsa-miR-3120-5p; hsa-miR-3190-3p; hsa-miR-3202; hsa-miR-3666; hsa-miR-378c; hsa-miR-3914; hsa-miR-4722-5p; hsa-miR-4758-5p; hsa-miR-4999-5p; hsa-miR-549a-3p; hsa-miR-5591-5p; hsa-miR-6134; hsa-miR-6515-5p; hsa-miR-6772-5p; hsa-miR-6818-5p; hsa-miR-683…
Pathways (KEGG)	Galactose metabolism	over-represented	0.212601	0.553056	0.553056	13.8443	17	hsa-miR-1307-3p; hsa-miR-6876-5p; hsa-miR-17-5p; hsa-miR-20b-5p; hsa-miR-2277-3p; hsa-miR-3191-3p; hsa-miR-3202; hsa-miR-3666; hsa-miR-498-5p; hsa-miR-628-3p; hsa-miR-6834-5p; hsa-miR-6838-5p; hsa-miR-6893-5p; hsa-miR-8080; hsa-miR-6732-5p; hsa-miR-125a-3p; hsa-miR-4510
Pathways (KEGG)	Gap junction	under-represented	0.51214	0.553056	0.553056	45.3657	45	hsa-miR-1307-3p; hsa-miR-3155a; hsa-miR-506-3p; hsa-miR-6817-5p; hsa-let-7c-3p; hsa-miR-1304-5p; hsa-miR-138-5p; hsa-miR-17-5p; hsa-miR-182-5p; hsa-miR-20b-5p; hsa-miR-2277-3p; hsa-miR-3190-3p; hsa-miR-3202; hsa-miR-3666; hsa-miR-3934-5p; hsa-miR-4722-5p; hsa-miR-498-5p; hsa-miR-4999-5p; hsa-miR-549a-3p; hsa-miR-5582-5p; hsa-miR-5591-5p; hsa-miR-6134; hsa-miR-624-5p; hsa-miR-6515-5p; hsa-miR-6772…
Pathways (KEGG)	Gastric acid secretion	under-represented	0.539442	0.553056	0.553056	44.036	44	hsa-miR-1307-3p; hsa-miR-6721-5p; hsa-miR-3155a; hsa-miR-506-3p; hsa-miR-6876-5p; hsa-miR-92a-2-5p; hsa-let-7c-3p; hsa-miR-1304-5p; hsa-miR-138-5p; hsa-miR-17-5p; hsa-miR-182-5p; hsa-miR-20b-5p; hsa-miR-2277-3p; hsa-miR-3190-3p; hsa-miR-323a-5p; hsa-miR-365a-5p; hsa-miR-3666; hsa-miR-4436b-3p; hsa-miR-498-5p; hsa-miR-4999-5p; hsa-miR-5586-5p; hsa-miR-6134; hsa-miR-6515-5p; hsa-miR-6736-5p; hsa-mi…
Pathways (KEGG)	Gastric cancer	under-represented	0.417249	0.553056	0.553056	72.3504	71	hsa-miR-1307-3p; hsa-miR-6721-5p; hsa-miR-3155a; hsa-miR-506-3p; hsa-miR-6817-5p; hsa-miR-6882-3p; hsa-miR-8066; hsa-miR-92a-2-5p; hsa-let-7c-3p; hsa-miR-1202; hsa-miR-1304-5p; hsa-miR-138-5p; hsa-miR-17-5p; hsa-miR-182-5p; hsa-miR-193a-5p; hsa-miR-20b-5p; hsa-miR-2277-3p; hsa-miR-3120-5p; hsa-miR-3154; hsa-miR-3190-3p; hsa-miR-3202; hsa-miR-323a-5p; hsa-miR-365a-5p; hsa-miR-3666; hsa-miR-378c; h…
Pathways (KEGG)	Glioma	under-represented	0.480065	0.553056	0.553056	66.6797	66	hsa-miR-1307-3p; hsa-miR-6721-5p; hsa-miR-3155a; hsa-miR-506-3p; hsa-miR-6876-5p; hsa-miR-6882-3p; hsa-miR-8066; hsa-miR-92a-2-5p; hsa-let-7c-3p; hsa-miR-1202; hsa-miR-1304-5p; hsa-miR-138-5p; hsa-miR-17-5p; hsa-miR-182-5p; hsa-miR-193a-5p; hsa-miR-20b-5p; hsa-miR-2277-3p; hsa-miR-3190-3p; hsa-miR-3202; hsa-miR-323a-5p; hsa-miR-3666; hsa-miR-378c; hsa-miR-3934-5p; hsa-miR-3935; hsa-miR-3976; hsa-…
Pathways (KEGG)	Glucagon signaling pathway	over-represented	0.508855	0.553056	0.553056	52.6007	53	hsa-miR-1307-3p; hsa-miR-8057; hsa-miR-6721-5p; hsa-miR-6817-5p; hsa-miR-6882-3p; hsa-miR-92a-2-5p; hsa-let-7c-3p; hsa-miR-1304-5p; hsa-miR-138-5p; hsa-miR-17-5p; hsa-miR-182-5p; hsa-miR-20b-5p; hsa-miR-2277-3p; hsa-miR-3190-3p; hsa-miR-3191-3p; hsa-miR-3202; hsa-miR-323a-5p; hsa-miR-3666; hsa-miR-378c; hsa-miR-3914; hsa-miR-3976; hsa-miR-4436b-3p; hsa-miR-4524b-5p; hsa-miR-4722-5p; hsa-miR-4758-…
Pathways (KEGG)	Glutamatergic synapse	under-represented	0.0897855	0.553056	0.553056	48.0641	41	hsa-miR-1307-3p; hsa-miR-208a-5p; hsa-miR-1202; hsa-miR-138-5p; hsa-miR-17-5p; hsa-miR-182-5p; hsa-miR-20b-5p; hsa-miR-2277-3p; hsa-miR-3154; hsa-miR-3190-3p; hsa-miR-365a-5p; hsa-miR-3666; hsa-miR-3914; hsa-miR-4722-5p; hsa-miR-498-5p; hsa-miR-4999-5p; hsa-miR-549a-3p; hsa-miR-5586-5p; hsa-miR-5591-5p; hsa-miR-6515-5p; hsa-miR-6738-5p; hsa-miR-6772-5p; hsa-miR-6818-5p; hsa-miR-6831-5p; hsa-miR-6…
Pathways (KEGG)	Glutathione metabolism	over-represented	0.0188927	0.553056	0.553056	22.7219	32	hsa-miR-1307-3p; hsa-miR-8057; hsa-miR-3155a; hsa-miR-4259; hsa-miR-92a-2-5p; hsa-miR-1202; hsa-miR-17-5p; hsa-miR-20b-5p; hsa-miR-3154; hsa-miR-4520-5p; hsa-miR-4524b-5p; hsa-miR-4722-5p; hsa-miR-494-5p; hsa-miR-498-5p; hsa-miR-4999-5p; hsa-miR-6134; hsa-miR-637; hsa-miR-656-5p; hsa-miR-6738-5p; hsa-miR-6740-5p; hsa-miR-6769b-5p; hsa-miR-6831-5p; hsa-miR-6838-5p; hsa-miR-6893-5p; hsa-miR-7-5p; h…
Pathways (KEGG)	Glycerolipid metabolism	over-represented	0.0729022	0.553056	0.553056	33.7114	41	hsa-miR-1307-3p; hsa-miR-6721-5p; hsa-miR-506-3p; hsa-miR-6817-5p; hsa-miR-6876-5p; hsa-miR-1304-5p; hsa-miR-138-5p; hsa-miR-17-5p; hsa-miR-20b-5p; hsa-miR-3120-5p; hsa-miR-3190-3p; hsa-miR-3202; hsa-miR-365a-5p; hsa-miR-3666; hsa-miR-3934-5p; hsa-miR-3935; hsa-miR-4502; hsa-miR-4722-5p; hsa-miR-494-5p; hsa-miR-5582-5p; hsa-miR-5591-5p; hsa-miR-6134; hsa-miR-628-3p; hsa-miR-656-5p; hsa-miR-6831-5…
Pathways (KEGG)	Glycerophospholipid metabolism	over-represented	0.519911	0.553056	0.553056	43.7622	44	hsa-miR-6721-5p; hsa-miR-3155a; hsa-miR-506-3p; hsa-miR-6876-5p; hsa-miR-92a-2-5p; hsa-miR-17-5p; hsa-miR-182-5p; hsa-miR-20b-5p; hsa-miR-3120-5p; hsa-miR-3190-3p; hsa-miR-3191-3p; hsa-miR-3202; hsa-miR-365a-5p; hsa-miR-3666; hsa-miR-3689a-5p; hsa-miR-3689b-5p; hsa-miR-3689e; hsa-miR-3934-5p; hsa-miR-3935; hsa-miR-4502; hsa-miR-4524b-5p; hsa-miR-4722-5p; hsa-miR-4758-5p; hsa-miR-5582-5p; hsa-miR-…
Pathways (KEGG)	Glycine, serine and threonine metabolism	under-represented	0.462782	0.553056	0.553056	20.9621	20	hsa-miR-6721-5p; hsa-let-7c-3p; hsa-miR-1202; hsa-miR-1304-5p; hsa-miR-17-5p; hsa-miR-193a-5p; hsa-miR-3191-3p; hsa-miR-4524b-5p; hsa-miR-4722-5p; hsa-miR-6134; hsa-miR-6738-5p; hsa-miR-6831-5p; hsa-miR-6838-5p; hsa-miR-6893-5p; hsa-miR-7-5p; hsa-miR-939-5p; hsa-miR-6732-5p; hsa-miR-3135b; hsa-miR-5683; hsa-miR-6792-5p
Pathways (KEGG)	Glycolysis Gluconeogenesis	over-represented	0.158188	0.553056	0.553056	37.7395	43	hsa-miR-1307-3p; hsa-miR-8057; hsa-miR-6721-5p; hsa-miR-6876-5p; hsa-miR-6882-3p; hsa-miR-92a-2-5p; hsa-miR-1304-5p; hsa-miR-17-5p; hsa-miR-20b-5p; hsa-miR-2277-3p; hsa-miR-3191-3p; hsa-miR-3202; hsa-miR-3666; hsa-miR-3934-5p; hsa-miR-4436b-3p; hsa-miR-4722-5p; hsa-miR-4758-5p; hsa-miR-494-5p; hsa-miR-498-5p; hsa-miR-549a-3p; hsa-miR-5582-5p; hsa-miR-6134; hsa-miR-637; hsa-miR-6515-5p; hsa-miR-67…
Pathways (KEGG)	Glycosaminoglycan biosynthesis - chondroitin sulfate dermatan sulfate	over-represented	0.287237	0.553056	0.553056	10.8721	13	hsa-miR-4259; hsa-miR-506-3p; hsa-miR-1304-5p; hsa-miR-17-5p; hsa-miR-20b-5p; hsa-miR-3914; hsa-miR-4502; hsa-miR-4722-5p; hsa-miR-5582-5p; hsa-miR-6134; hsa-miR-6818-5p; hsa-miR-6893-5p; hsa-miR-4684-3p
Pathways (KEGG)	Glycosaminoglycan biosynthesis - heparan sulfate heparin	over-represented	0.091603	0.553056	0.553056	18.3809	24	hsa-miR-1307-3p; hsa-miR-6721-5p; hsa-miR-4259; hsa-miR-1304-5p; hsa-miR-17-5p; hsa-miR-20b-5p; hsa-miR-323a-5p; hsa-miR-378c; hsa-miR-3914; hsa-miR-4436b-3p; hsa-miR-4524b-5p; hsa-miR-4722-5p; hsa-miR-5591-5p; hsa-miR-637; hsa-miR-6736-5p; hsa-miR-6818-5p; hsa-miR-6834-5p; hsa-miR-6838-5p; hsa-miR-6893-5p; hsa-miR-3135b; hsa-miR-4684-3p; hsa-miR-4510; hsa-miR-5683; hsa-miR-744-3p
Pathways (KEGG)	Glycosaminoglycan biosynthesis - keratan sulfate	under-represented	0.515537	0.553056	0.553056	11.4978	11	hsa-miR-1307-3p; hsa-miR-6876-5p; hsa-miR-2277-3p; hsa-miR-637; hsa-miR-6818-5p; hsa-miR-6838-5p; hsa-miR-6893-5p; hsa-miR-3135b; hsa-miR-125a-3p; hsa-miR-6792-5p; hsa-miR-744-3p
Pathways (KEGG)	Glycosaminoglycan degradation	over-represented	0.0636335	0.553056	0.553056	9.89441	15	hsa-miR-1307-3p; hsa-miR-8057; hsa-miR-6876-5p; hsa-miR-17-5p; hsa-miR-20b-5p; hsa-miR-3190-3p; hsa-miR-3202; hsa-miR-4722-5p; hsa-miR-6134; hsa-miR-6736-5p; hsa-miR-6893-5p; hsa-miR-939-5p; hsa-miR-3135b; hsa-miR-23b-5p; hsa-miR-7850-5p
Pathways (KEGG)	Glycosphingolipid biosynthesis - ganglio series	over-represented	0.392274	0.553056	0.553056	7.89988	9	hsa-miR-1307-3p; hsa-miR-365a-5p; hsa-miR-6736-5p; hsa-miR-6893-5p; hsa-miR-7-5p; hsa-miR-939-5p; hsa-miR-3135b; hsa-miR-4732-5p; hsa-miR-744-3p
Pathways (KEGG)	Glycosphingolipid biosynthesis - globo and isoglobo series	over-represented	0.459324	0.553056	0.553056	11.3023	12	hsa-miR-1307-3p; hsa-miR-6721-5p; hsa-miR-3120-5p; hsa-miR-4722-5p; hsa-miR-6134; hsa-miR-6837-3p; hsa-miR-6893-5p; hsa-miR-892c-5p; hsa-miR-939-5p; hsa-miR-6732-5p; hsa-miR-3135b; hsa-miR-744-3p
Pathways (KEGG)	Glycosphingolipid biosynthesis - lacto and neolacto series	under-represented	0.391097	0.553056	0.553056	13.5315	12	hsa-miR-6721-5p; hsa-miR-6876-5p; hsa-miR-3120-5p; hsa-miR-4722-5p; hsa-miR-5586-5p; hsa-miR-6134; hsa-miR-6837-3p; hsa-miR-6838-5p; hsa-miR-6893-5p; hsa-miR-892c-5p; hsa-miR-125a-3p; hsa-miR-6792-5p
Pathways (KEGG)	Glycosylphosphatidylinositol GPI-anchor biosynthesis	under-represented	0.518639	0.553056	0.553056	18.42	18	hsa-miR-8057; hsa-miR-6882-3p; hsa-miR-17-5p; hsa-miR-20b-5p; hsa-miR-323a-5p; hsa-miR-3666; hsa-miR-3689a-5p; hsa-miR-3689b-5p; hsa-miR-3689e; hsa-miR-3934-5p; hsa-miR-4722-5p; hsa-miR-5586-5p; hsa-miR-6134; hsa-miR-6893-5p; hsa-miR-7-5p; hsa-miR-3135b; hsa-miR-125a-3p; hsa-miR-744-3p
Pathways (KEGG)	Glyoxylate and dicarboxylate metabolism	over-represented	0.238002	0.553056	0.553056	15.0567	18	hsa-miR-6721-5p; hsa-miR-208a-5p; hsa-miR-506-3p; hsa-let-7c-3p; hsa-miR-1304-5p; hsa-miR-4722-5p; hsa-miR-498-5p; hsa-miR-549a-3p; hsa-miR-5582-5p; hsa-miR-6515-5p; hsa-miR-6738-5p; hsa-miR-6893-5p; hsa-miR-8082; hsa-miR-6732-5p; hsa-miR-5047; hsa-miR-125a-3p; hsa-miR-6792-5p; hsa-miR-744-3p
Pathways (KEGG)	GnRH secretion	over-represented	0.254419	0.553056	0.553056	37.3876	41	hsa-miR-1307-3p; hsa-miR-6721-5p; hsa-miR-92a-2-5p; hsa-let-7c-3p; hsa-miR-1202; hsa-miR-138-5p; hsa-miR-17-5p; hsa-miR-193a-5p; hsa-miR-20b-5p; hsa-miR-3190-3p; hsa-miR-3191-3p; hsa-miR-3202; hsa-miR-3666; hsa-miR-378c; hsa-miR-3914; hsa-miR-3934-5p; hsa-miR-3976; hsa-miR-4524b-5p; hsa-miR-4722-5p; hsa-miR-498-5p; hsa-miR-4999-5p; hsa-miR-5582-5p; hsa-miR-5591-5p; hsa-miR-6134; hsa-miR-624-5p; h…
Pathways (KEGG)	GnRH signaling pathway	under-represented	0.300915	0.553056	0.553056	50.0587	47	hsa-miR-1307-3p; hsa-miR-6721-5p; hsa-miR-3155a; hsa-miR-6817-5p; hsa-miR-92a-2-5p; hsa-let-7c-3p; hsa-miR-1304-5p; hsa-miR-138-5p; hsa-miR-17-5p; hsa-miR-182-5p; hsa-miR-20b-5p; hsa-miR-2277-3p; hsa-miR-3190-3p; hsa-miR-3666; hsa-miR-3914; hsa-miR-3934-5p; hsa-miR-4524b-5p; hsa-miR-498-5p; hsa-miR-4999-5p; hsa-miR-549a-3p; hsa-miR-5582-5p; hsa-miR-5591-5p; hsa-miR-624-5p; hsa-miR-6515-5p; hsa-mi…
Pathways (KEGG)	Graft-versus-host disease	under-represented	0.522344	0.553056	0.553056	15.4087	15	hsa-miR-92a-2-5p; hsa-miR-1304-5p; hsa-miR-17-5p; hsa-miR-20b-5p; hsa-miR-3191-3p; hsa-miR-3666; hsa-miR-5582-5p; hsa-miR-6738-5p; hsa-miR-8060; hsa-miR-8082; hsa-miR-6732-5p; hsa-miR-3135b; hsa-miR-5047; hsa-miR-125a-3p; hsa-miR-4510
Pathways (KEGG)	Growth hormone synthesis, secretion and action	over-represented	0.419989	0.553056	0.553056	60.5006	62	hsa-miR-1307-3p; hsa-miR-6721-5p; hsa-miR-3155a; hsa-miR-6876-5p; hsa-miR-92a-2-5p; hsa-let-7c-3p; hsa-miR-1202; hsa-miR-1304-5p; hsa-miR-138-5p; hsa-miR-17-5p; hsa-miR-182-5p; hsa-miR-193a-5p; hsa-miR-20b-5p; hsa-miR-2277-3p; hsa-miR-3120-5p; hsa-miR-3190-3p; hsa-miR-3202; hsa-miR-365a-5p; hsa-miR-3666; hsa-miR-378c; hsa-miR-3934-5p; hsa-miR-3976; hsa-miR-4436b-3p; hsa-miR-4524b-5p; hsa-miR-4722…
Pathways (KEGG)	HIF-1 signaling pathway	over-represented	0.0858873	0.553056	0.553056	67.2663	74	hsa-miR-1307-3p; hsa-miR-8057; hsa-miR-6721-5p; hsa-miR-506-3p; hsa-miR-6817-5p; hsa-miR-6876-5p; hsa-miR-6882-3p; hsa-miR-92a-2-5p; hsa-let-7c-3p; hsa-miR-1202; hsa-miR-1304-5p; hsa-miR-138-5p; hsa-miR-17-5p; hsa-miR-182-5p; hsa-miR-193a-5p; hsa-miR-20b-5p; hsa-miR-2277-3p; hsa-miR-3120-5p; hsa-miR-3154; hsa-miR-3190-3p; hsa-miR-3191-3p; hsa-miR-3202; hsa-miR-323a-5p; hsa-miR-365a-5p; hsa-miR-36…
Pathways (KEGG)	Hedgehog signaling pathway	over-represented	0.126187	0.553056	0.553056	42.9409	49	hsa-miR-1307-3p; hsa-miR-6721-5p; hsa-miR-208a-5p; hsa-miR-506-3p; hsa-miR-6817-5p; hsa-miR-6882-3p; hsa-miR-8066; hsa-miR-92a-2-5p; hsa-let-7c-3p; hsa-miR-1304-5p; hsa-miR-138-5p; hsa-miR-17-5p; hsa-miR-182-5p; hsa-miR-20b-5p; hsa-miR-2277-3p; hsa-miR-3202; hsa-miR-323a-5p; hsa-miR-3666; hsa-miR-3914; hsa-miR-3934-5p; hsa-miR-3976; hsa-miR-4524b-5p; hsa-miR-4722-5p; hsa-miR-498-5p; hsa-miR-6134;…
Pathways (KEGG)	Hematopoietic cell lineage	under-represented	0.267668	0.553056	0.553056	33.3985	30	hsa-miR-1307-3p; hsa-miR-3155a; hsa-miR-506-3p; hsa-let-7c-3p; hsa-miR-1304-5p; hsa-miR-17-5p; hsa-miR-197-5p; hsa-miR-20b-5p; hsa-miR-2277-3p; hsa-miR-3190-3p; hsa-miR-365a-5p; hsa-miR-549a-3p; hsa-miR-5582-5p; hsa-miR-5591-5p; hsa-miR-6736-5p; hsa-miR-6738-5p; hsa-miR-6740-5p; hsa-miR-6831-5p; hsa-miR-6837-3p; hsa-miR-6838-5p; hsa-miR-7-5p; hsa-miR-3132; hsa-miR-6732-5p; hsa-miR-3135b; hsa-miR-…
Pathways (KEGG)	Hepatitis B	over-represented	0.142881	0.553056	0.553056	72.8588	78	hsa-miR-1307-3p; hsa-miR-8057; hsa-miR-6721-5p; hsa-miR-6820-5p; hsa-miR-3155a; hsa-miR-506-3p; hsa-miR-6817-5p; hsa-miR-6876-5p; hsa-miR-6882-3p; hsa-miR-8066; hsa-miR-92a-2-5p; hsa-let-7c-3p; hsa-miR-1202; hsa-miR-1229-5p; hsa-miR-1304-5p; hsa-miR-138-5p; hsa-miR-17-5p; hsa-miR-182-5p; hsa-miR-193a-5p; hsa-miR-20b-5p; hsa-miR-2277-3p; hsa-miR-3120-5p; hsa-miR-3154; hsa-miR-3190-3p; hsa-miR-3191…
Pathways (KEGG)	Hepatitis C	over-represented	0.0415964	0.553056	0.553056	73.1326	81	hsa-miR-1307-3p; hsa-miR-8057; hsa-miR-6721-5p; hsa-miR-6820-5p; hsa-miR-208a-5p; hsa-miR-3155a; hsa-miR-506-3p; hsa-miR-6817-5p; hsa-miR-6882-3p; hsa-miR-8066; hsa-miR-92a-2-5p; hsa-let-7c-3p; hsa-miR-1202; hsa-miR-1229-5p; hsa-miR-1304-5p; hsa-miR-138-5p; hsa-miR-17-5p; hsa-miR-182-5p; hsa-miR-193a-5p; hsa-miR-197-5p; hsa-miR-20b-5p; hsa-miR-2277-3p; hsa-miR-3120-5p; hsa-miR-3154; hsa-miR-3190-…
Pathways (KEGG)	Hepatocellular carcinoma	over-represented	0.42288	0.553056	0.553056	76.6132	78	hsa-miR-1307-3p; hsa-miR-8057; hsa-miR-6721-5p; hsa-miR-3155a; hsa-miR-506-3p; hsa-miR-6817-5p; hsa-miR-6876-5p; hsa-miR-6882-3p; hsa-miR-8066; hsa-miR-92a-2-5p; hsa-let-7c-3p; hsa-miR-1202; hsa-miR-1304-5p; hsa-miR-138-5p; hsa-miR-17-5p; hsa-miR-182-5p; hsa-miR-193a-5p; hsa-miR-197-5p; hsa-miR-20b-5p; hsa-miR-2277-3p; hsa-miR-3120-5p; hsa-miR-3154; hsa-miR-3190-3p; hsa-miR-3202; hsa-miR-323a-5p;…
Pathways (KEGG)	Herpes simplex virus 1 infection	over-represented	0.485631	0.553056	0.553056	88.2675	89	hsa-miR-1307-3p; hsa-miR-8057; hsa-miR-6721-5p; hsa-miR-6820-5p; hsa-miR-208a-5p; hsa-miR-3155a; hsa-miR-4259; hsa-miR-506-3p; hsa-miR-6817-5p; hsa-miR-6876-5p; hsa-miR-6882-3p; hsa-miR-8066; hsa-miR-92a-2-5p; hsa-let-7c-3p; hsa-miR-1202; hsa-miR-1229-5p; hsa-miR-1304-5p; hsa-miR-138-5p; hsa-miR-17-5p; hsa-miR-182-5p; hsa-miR-193a-5p; hsa-miR-197-5p; hsa-miR-20b-5p; hsa-miR-3120-5p; hsa-miR-3154;…
Pathways (KEGG)	Hippo signaling pathway	under-represented	0.306634	0.553056	0.553056	70.7079	68	hsa-miR-1307-3p; hsa-miR-8057; hsa-miR-6721-5p; hsa-miR-6820-5p; hsa-miR-208a-5p; hsa-miR-506-3p; hsa-miR-6817-5p; hsa-miR-8066; hsa-miR-92a-2-5p; hsa-let-7c-3p; hsa-miR-1202; hsa-miR-1229-5p; hsa-miR-1304-5p; hsa-miR-138-5p; hsa-miR-17-5p; hsa-miR-182-5p; hsa-miR-193a-5p; hsa-miR-20b-5p; hsa-miR-3120-5p; hsa-miR-3154; hsa-miR-3202; hsa-miR-323a-5p; hsa-miR-365a-5p; hsa-miR-3666; hsa-miR-378c; hs…
Pathways (KEGG)	Hippo signaling pathway - multiple species	under-represented	0.0826477	0.553056	0.553056	24.2472	18	hsa-miR-506-3p; hsa-miR-6882-3p; hsa-miR-8066; hsa-miR-138-5p; hsa-miR-17-5p; hsa-miR-20b-5p; hsa-miR-3120-5p; hsa-miR-3666; hsa-miR-4722-5p; hsa-miR-498-5p; hsa-miR-5591-5p; hsa-miR-6515-5p; hsa-miR-6838-5p; hsa-miR-6893-5p; hsa-miR-7-5p; hsa-miR-939-5p; hsa-miR-23b-5p; hsa-miR-5047
Pathways (KEGG)	Histidine metabolism	over-represented	0.0653551	0.553056	0.553056	13.3359	19	hsa-miR-208a-5p; hsa-miR-506-3p; hsa-miR-6876-5p; hsa-miR-1304-5p; hsa-miR-17-5p; hsa-miR-20b-5p; hsa-miR-4722-5p; hsa-miR-494-5p; hsa-miR-498-5p; hsa-miR-6134; hsa-miR-6838-5p; hsa-miR-6893-5p; hsa-miR-7-5p; hsa-miR-8060; hsa-miR-8082; hsa-miR-3135b; hsa-miR-23b-5p; hsa-miR-597-3p; hsa-miR-7850-5p
Pathways (KEGG)	Homologous recombination	under-represented	0.32711	0.553056	0.553056	23.4259	21	hsa-miR-208a-5p; hsa-miR-3155a; hsa-miR-6817-5p; hsa-miR-1304-5p; hsa-miR-138-5p; hsa-miR-17-5p; hsa-miR-182-5p; hsa-miR-20b-5p; hsa-miR-3934-5p; hsa-miR-3976; hsa-miR-4722-5p; hsa-miR-498-5p; hsa-miR-6134; hsa-miR-6736-5p; hsa-miR-6769b-5p; hsa-miR-6893-5p; hsa-miR-7-5p; hsa-miR-3135b; hsa-miR-23b-5p; hsa-miR-125a-3p; hsa-miR-4510
Pathways (KEGG)	Human T-cell leukemia virus 1 infection	over-represented	0.398079	0.553056	0.553056	80.4067	82	hsa-miR-1307-3p; hsa-miR-6721-5p; hsa-miR-3155a; hsa-miR-506-3p; hsa-miR-6876-5p; hsa-miR-6882-3p; hsa-miR-8066; hsa-miR-92a-2-5p; hsa-let-7c-3p; hsa-miR-1202; hsa-miR-1229-5p; hsa-miR-1304-5p; hsa-miR-138-5p; hsa-miR-17-5p; hsa-miR-182-5p; hsa-miR-193a-5p; hsa-miR-197-5p; hsa-miR-20b-5p; hsa-miR-2277-3p; hsa-miR-3120-5p; hsa-miR-3154; hsa-miR-3190-3p; hsa-miR-3191-3p; hsa-miR-3202; hsa-miR-323a-…
Pathways (KEGG)	Human cytomegalovirus infection	over-represented	0.46668	0.553056	0.553056	79.077	80	hsa-miR-1307-3p; hsa-miR-8057; hsa-miR-6721-5p; hsa-miR-208a-5p; hsa-miR-3155a; hsa-miR-506-3p; hsa-miR-6876-5p; hsa-miR-6882-3p; hsa-miR-8066; hsa-miR-92a-2-5p; hsa-let-7c-3p; hsa-miR-1202; hsa-miR-1304-5p; hsa-miR-138-5p; hsa-miR-17-5p; hsa-miR-182-5p; hsa-miR-193a-5p; hsa-miR-20b-5p; hsa-miR-2277-3p; hsa-miR-3154; hsa-miR-3190-3p; hsa-miR-3191-3p; hsa-miR-3202; hsa-miR-323a-5p; hsa-miR-365a-5p…
Pathways (KEGG)	Human immunodeficiency virus 1 infection	over-represented	0.5072	0.553056	0.553056	74.5014	75	hsa-miR-1307-3p; hsa-miR-8057; hsa-miR-6721-5p; hsa-miR-208a-5p; hsa-miR-3155a; hsa-miR-506-3p; hsa-miR-6876-5p; hsa-miR-92a-2-5p; hsa-let-7c-3p; hsa-miR-1202; hsa-miR-1304-5p; hsa-miR-138-5p; hsa-miR-17-5p; hsa-miR-182-5p; hsa-miR-193a-5p; hsa-miR-197-5p; hsa-miR-20b-5p; hsa-miR-3154; hsa-miR-3190-3p; hsa-miR-3191-3p; hsa-miR-3202; hsa-miR-3666; hsa-miR-3689a-5p; hsa-miR-3689b-5p; hsa-miR-3689e;…
Pathways (KEGG)	Human papillomavirus infection	under-represented	0.432909	0.553056	0.553056	84.0047	83	hsa-miR-1307-3p; hsa-miR-8057; hsa-miR-6721-5p; hsa-miR-6820-5p; hsa-miR-208a-5p; hsa-miR-3155a; hsa-miR-506-3p; hsa-miR-6817-5p; hsa-miR-6882-3p; hsa-miR-8066; hsa-miR-92a-2-5p; hsa-let-7c-3p; hsa-miR-1202; hsa-miR-1304-5p; hsa-miR-138-5p; hsa-miR-17-5p; hsa-miR-182-5p; hsa-miR-193a-5p; hsa-miR-20b-5p; hsa-miR-2277-3p; hsa-miR-3120-5p; hsa-miR-3154; hsa-miR-3190-3p; hsa-miR-3191-3p; hsa-miR-3202…
Pathways (KEGG)	Huntington disease	over-represented	0.12503	0.553056	0.553056	67.2272	73	hsa-miR-8057; hsa-miR-6721-5p; hsa-miR-6820-5p; hsa-miR-208a-5p; hsa-miR-3155a; hsa-miR-4259; hsa-miR-6876-5p; hsa-miR-92a-2-5p; hsa-let-7c-3p; hsa-miR-138-5p; hsa-miR-17-5p; hsa-miR-182-5p; hsa-miR-197-5p; hsa-miR-20b-5p; hsa-miR-2277-3p; hsa-miR-3190-3p; hsa-miR-3191-3p; hsa-miR-3202; hsa-miR-323a-5p; hsa-miR-365a-5p; hsa-miR-3666; hsa-miR-378c; hsa-miR-3914; hsa-miR-3934-5p; hsa-miR-3976; hsa-…
Pathways (KEGG)	Hypertrophic cardiomyopathy HCM	under-represented	0.539234	0.553056	0.553056	46.0305	46	hsa-miR-1307-3p; hsa-miR-8057; hsa-miR-6721-5p; hsa-miR-506-3p; hsa-miR-6817-5p; hsa-let-7c-3p; hsa-miR-1202; hsa-miR-17-5p; hsa-miR-182-5p; hsa-miR-197-5p; hsa-miR-20b-5p; hsa-miR-3120-5p; hsa-miR-3154; hsa-miR-3190-3p; hsa-miR-3202; hsa-miR-365a-5p; hsa-miR-3666; hsa-miR-378c; hsa-miR-3914; hsa-miR-3934-5p; hsa-miR-3976; hsa-miR-4722-5p; hsa-miR-5582-5p; hsa-miR-5591-5p; hsa-miR-6134; hsa-miR-6…
Pathways (KEGG)	IL-17 signaling pathway	over-represented	0.480014	0.553056	0.553056	48.2597	49	hsa-miR-1307-3p; hsa-miR-6817-5p; hsa-miR-92a-2-5p; hsa-miR-1304-5p; hsa-miR-138-5p; hsa-miR-17-5p; hsa-miR-182-5p; hsa-miR-20b-5p; hsa-miR-3120-5p; hsa-miR-3154; hsa-miR-3191-3p; hsa-miR-3202; hsa-miR-3666; hsa-miR-3914; hsa-miR-3935; hsa-miR-4436b-3p; hsa-miR-4524b-5p; hsa-miR-4722-5p; hsa-miR-498-5p; hsa-miR-5582-5p; hsa-miR-5586-5p; hsa-miR-5591-5p; hsa-miR-6076; hsa-miR-6134; hsa-miR-6736-5p…
Pathways (KEGG)	Inflammatory bowel disease IBD	under-represented	0.15091	0.553056	0.553056	25.9288	21	hsa-miR-1304-5p; hsa-miR-138-5p; hsa-miR-17-5p; hsa-miR-20b-5p; hsa-miR-2277-3p; hsa-miR-3154; hsa-miR-365a-5p; hsa-miR-3666; hsa-miR-378c; hsa-miR-3934-5p; hsa-miR-4502; hsa-miR-5591-5p; hsa-miR-6738-5p; hsa-miR-6812-5p; hsa-miR-7-5p; hsa-miR-8082; hsa-miR-939-5p; hsa-miR-6732-5p; hsa-miR-4436a; hsa-miR-23b-5p; hsa-miR-125a-3p
Pathways (KEGG)	Inflammatory mediator regulation of TRP channels	under-represented	0.0996483	0.553056	0.553056	45.7567	39	hsa-miR-6721-5p; hsa-miR-6876-5p; hsa-miR-92a-2-5p; hsa-let-7c-3p; hsa-miR-1202; hsa-miR-1304-5p; hsa-miR-17-5p; hsa-miR-182-5p; hsa-miR-193a-5p; hsa-miR-20b-5p; hsa-miR-2277-3p; hsa-miR-3154; hsa-miR-3190-3p; hsa-miR-3202; hsa-miR-3666; hsa-miR-3934-5p; hsa-miR-4436b-3p; hsa-miR-4524b-5p; hsa-miR-4722-5p; hsa-miR-4999-5p; hsa-miR-6134; hsa-miR-6515-5p; hsa-miR-6738-5p; hsa-miR-6769b-5p; hsa-miR-…
Pathways (KEGG)	Influenza A	over-represented	0.29862	0.553056	0.553056	63.9812	67	hsa-miR-1307-3p; hsa-miR-8057; hsa-miR-6721-5p; hsa-miR-6820-5p; hsa-miR-4259; hsa-miR-506-3p; hsa-miR-6817-5p; hsa-miR-92a-2-5p; hsa-miR-1202; hsa-miR-1304-5p; hsa-miR-138-5p; hsa-miR-17-5p; hsa-miR-182-5p; hsa-miR-193a-5p; hsa-miR-20b-5p; hsa-miR-3120-5p; hsa-miR-3154; hsa-miR-3191-3p; hsa-miR-3202; hsa-miR-323a-5p; hsa-miR-365a-5p; hsa-miR-3666; hsa-miR-378c; hsa-miR-3934-5p; hsa-miR-3976; hsa…
Pathways (KEGG)	Inositol phosphate metabolism	over-represented	0.533069	0.553056	0.553056	39.9296	40	hsa-miR-1307-3p; hsa-miR-208a-5p; hsa-miR-506-3p; hsa-miR-6876-5p; hsa-miR-8066; hsa-miR-92a-2-5p; hsa-miR-17-5p; hsa-miR-182-5p; hsa-miR-20b-5p; hsa-miR-3190-3p; hsa-miR-3202; hsa-miR-3666; hsa-miR-3689a-5p; hsa-miR-3689b-5p; hsa-miR-3689e; hsa-miR-3914; hsa-miR-3934-5p; hsa-miR-4436b-3p; hsa-miR-4524b-5p; hsa-miR-4722-5p; hsa-miR-4758-5p; hsa-miR-494-5p; hsa-miR-498-5p; hsa-miR-5582-5p; hsa-miR…
Pathways (KEGG)	Insulin resistance	over-represented	0.240786	0.553056	0.553056	59.0927	63	hsa-miR-1307-3p; hsa-miR-8057; hsa-miR-6721-5p; hsa-miR-6817-5p; hsa-miR-6876-5p; hsa-miR-6882-3p; hsa-miR-92a-2-5p; hsa-let-7c-3p; hsa-miR-1202; hsa-miR-1229-5p; hsa-miR-1304-5p; hsa-miR-138-5p; hsa-miR-17-5p; hsa-miR-182-5p; hsa-miR-193a-5p; hsa-miR-197-5p; hsa-miR-20b-5p; hsa-miR-2277-3p; hsa-miR-3120-5p; hsa-miR-3154; hsa-miR-3190-3p; hsa-miR-3202; hsa-miR-323a-5p; hsa-miR-365a-5p; hsa-miR-36…
Pathways (KEGG)	Insulin secretion	over-represented	0.361411	0.553056	0.553056	38.8346	41	hsa-miR-6721-5p; hsa-miR-208a-5p; hsa-miR-3155a; hsa-miR-6882-3p; hsa-miR-8066; hsa-miR-92a-2-5p; hsa-miR-17-5p; hsa-miR-182-5p; hsa-miR-20b-5p; hsa-miR-2277-3p; hsa-miR-3154; hsa-miR-3190-3p; hsa-miR-3191-3p; hsa-miR-3202; hsa-miR-323a-5p; hsa-miR-365a-5p; hsa-miR-3934-5p; hsa-miR-4436b-3p; hsa-miR-4722-5p; hsa-miR-4999-5p; hsa-miR-5586-5p; hsa-miR-5591-5p; hsa-miR-6134; hsa-miR-6515-5p; hsa-miR…
Pathways (KEGG)	Insulin signaling pathway	under-represented	0.327386	0.553056	0.553056	65.5456	63	hsa-miR-1307-3p; hsa-miR-6721-5p; hsa-miR-3155a; hsa-miR-506-3p; hsa-miR-6817-5p; hsa-miR-6882-3p; hsa-miR-92a-2-5p; hsa-let-7c-3p; hsa-miR-1202; hsa-miR-1304-5p; hsa-miR-138-5p; hsa-miR-17-5p; hsa-miR-182-5p; hsa-miR-193a-5p; hsa-miR-20b-5p; hsa-miR-2277-3p; hsa-miR-3120-5p; hsa-miR-3190-3p; hsa-miR-3191-3p; hsa-miR-3202; hsa-miR-365a-5p; hsa-miR-3666; hsa-miR-378c; hsa-miR-3914; hsa-miR-3934-5p…
Pathways (KEGG)	Intestinal immune network for IgA production	under-represented	0.349971	0.553056	0.553056	21.1185	19	hsa-miR-8057; hsa-miR-1304-5p; hsa-miR-17-5p; hsa-miR-197-5p; hsa-miR-20b-5p; hsa-miR-3120-5p; hsa-miR-3154; hsa-miR-494-5p; hsa-miR-498-5p; hsa-miR-6134; hsa-miR-637; hsa-miR-6738-5p; hsa-miR-6831-5p; hsa-miR-6893-5p; hsa-miR-7-5p; hsa-miR-939-5p; hsa-miR-3132; hsa-miR-6732-5p; hsa-miR-125a-3p
Pathways (KEGG)	JAK-STAT signaling pathway	over-represented	0.0306994	0.553056	0.553056	67.0317	76	hsa-miR-1307-3p; hsa-miR-6721-5p; hsa-miR-6820-5p; hsa-miR-208a-5p; hsa-miR-3155a; hsa-miR-506-3p; hsa-miR-6876-5p; hsa-miR-6882-3p; hsa-miR-8066; hsa-miR-92a-2-5p; hsa-let-7c-3p; hsa-miR-1202; hsa-miR-1304-5p; hsa-miR-138-5p; hsa-miR-17-5p; hsa-miR-182-5p; hsa-miR-193a-5p; hsa-miR-197-5p; hsa-miR-20b-5p; hsa-miR-2277-3p; hsa-miR-3120-5p; hsa-miR-3154; hsa-miR-3202; hsa-miR-323a-5p; hsa-miR-365a-…
Pathways (KEGG)	Kaposi sarcoma-associated herpesvirus infection	over-represented	0.202576	0.553056	0.553056	78.0993	82	hsa-miR-1307-3p; hsa-miR-8057; hsa-miR-6721-5p; hsa-miR-6820-5p; hsa-miR-208a-5p; hsa-miR-3155a; hsa-miR-4259; hsa-miR-506-3p; hsa-miR-6876-5p; hsa-miR-6882-3p; hsa-miR-8066; hsa-miR-92a-2-5p; hsa-let-7c-3p; hsa-miR-1202; hsa-miR-1304-5p; hsa-miR-138-5p; hsa-miR-17-5p; hsa-miR-182-5p; hsa-miR-193a-5p; hsa-miR-20b-5p; hsa-miR-2277-3p; hsa-miR-3120-5p; hsa-miR-3154; hsa-miR-3190-3p; hsa-miR-3191-3p…
Pathways (KEGG)	Legionellosis	over-represented	0.206241	0.553056	0.553056	38.5999	43	hsa-miR-1307-3p; hsa-miR-8057; hsa-miR-208a-5p; hsa-miR-6876-5p; hsa-miR-1304-5p; hsa-miR-138-5p; hsa-miR-17-5p; hsa-miR-197-5p; hsa-miR-20b-5p; hsa-miR-3154; hsa-miR-3190-3p; hsa-miR-3202; hsa-miR-365a-5p; hsa-miR-3666; hsa-miR-3689a-5p; hsa-miR-3689b-5p; hsa-miR-3689e; hsa-miR-3976; hsa-miR-4436b-3p; hsa-miR-4524b-5p; hsa-miR-4722-5p; hsa-miR-498-5p; hsa-miR-5591-5p; hsa-miR-6076; hsa-miR-6134;…
Pathways (KEGG)	Leishmaniasis	under-represented	0.50115	0.553056	0.553056	38.5217	38	hsa-miR-1307-3p; hsa-miR-8057; hsa-miR-92a-2-5p; hsa-miR-1304-5p; hsa-miR-138-5p; hsa-miR-17-5p; hsa-miR-20b-5p; hsa-miR-3154; hsa-miR-3191-3p; hsa-miR-3202; hsa-miR-365a-5p; hsa-miR-3666; hsa-miR-378c; hsa-miR-3914; hsa-miR-4524b-5p; hsa-miR-4722-5p; hsa-miR-498-5p; hsa-miR-4999-5p; hsa-miR-5586-5p; hsa-miR-5591-5p; hsa-miR-6134; hsa-miR-6738-5p; hsa-miR-6769b-5p; hsa-miR-6831-5p; hsa-miR-6838-5…
Pathways (KEGG)	Leukocyte transendothelial migration	under-represented	0.376782	0.553056	0.553056	57.9977	56	hsa-miR-1307-3p; hsa-miR-6721-5p; hsa-miR-208a-5p; hsa-miR-4259; hsa-miR-506-3p; hsa-miR-6876-5p; hsa-miR-92a-2-5p; hsa-miR-1202; hsa-miR-138-5p; hsa-miR-17-5p; hsa-miR-182-5p; hsa-miR-193a-5p; hsa-miR-20b-5p; hsa-miR-3154; hsa-miR-3190-3p; hsa-miR-3191-3p; hsa-miR-3202; hsa-miR-365a-5p; hsa-miR-378c; hsa-miR-3914; hsa-miR-3934-5p; hsa-miR-4436b-3p; hsa-miR-4524b-5p; hsa-miR-4722-5p; hsa-miR-494-…
Pathways (KEGG)	Linoleic acid metabolism	under-represented	0.20605	0.553056	0.553056	14.3528	11	hsa-miR-6721-5p; hsa-miR-6876-5p; hsa-miR-3120-5p; hsa-miR-3666; hsa-miR-4722-5p; hsa-miR-6134; hsa-miR-6818-5p; hsa-miR-6893-5p; hsa-miR-6751-5p; hsa-miR-5683; hsa-miR-744-3p
Pathways (KEGG)	Lipoic acid metabolism	over-represented	0.0613906	0.553056	0.553056	2.15096	5	hsa-miR-8057; hsa-miR-17-5p; hsa-miR-20b-5p; hsa-miR-3934-5p; hsa-miR-125a-3p
Pathways (KEGG)	Long-term depression	under-represented	0.0761596	0.553056	0.553056	41.3766	34	hsa-miR-1307-3p; hsa-miR-208a-5p; hsa-let-7c-3p; hsa-miR-138-5p; hsa-miR-17-5p; hsa-miR-182-5p; hsa-miR-20b-5p; hsa-miR-3190-3p; hsa-miR-3666; hsa-miR-3935; hsa-miR-494-5p; hsa-miR-498-5p; hsa-miR-4999-5p; hsa-miR-549a-3p; hsa-miR-6134; hsa-miR-624-5p; hsa-miR-6740-5p; hsa-miR-6772-5p; hsa-miR-6818-5p; hsa-miR-6831-5p; hsa-miR-6853-5p; hsa-miR-6893-5p; hsa-miR-7-5p; hsa-miR-8060; hsa-miR-8082; hs…
Pathways (KEGG)	Long-term potentiation	under-represented	0.130719	0.553056	0.553056	43.9578	38	hsa-miR-1307-3p; hsa-miR-6721-5p; hsa-miR-208a-5p; hsa-miR-92a-2-5p; hsa-let-7c-3p; hsa-miR-1304-5p; hsa-miR-17-5p; hsa-miR-182-5p; hsa-miR-20b-5p; hsa-miR-2277-3p; hsa-miR-3154; hsa-miR-3190-3p; hsa-miR-3666; hsa-miR-378c; hsa-miR-3914; hsa-miR-4722-5p; hsa-miR-4758-5p; hsa-miR-498-5p; hsa-miR-4999-5p; hsa-miR-5591-5p; hsa-miR-624-5p; hsa-miR-628-3p; hsa-miR-6738-5p; hsa-miR-6818-5p; hsa-miR-683…
Pathways (KEGG)	Longevity regulating pathway	over-represented	0.232923	0.553056	0.553056	57.9585	62	hsa-miR-6721-5p; hsa-miR-6817-5p; hsa-miR-6876-5p; hsa-miR-92a-2-5p; hsa-let-7c-3p; hsa-miR-1202; hsa-miR-1304-5p; hsa-miR-138-5p; hsa-miR-17-5p; hsa-miR-182-5p; hsa-miR-193a-5p; hsa-miR-20b-5p; hsa-miR-2277-3p; hsa-miR-3154; hsa-miR-3190-3p; hsa-miR-3191-3p; hsa-miR-3202; hsa-miR-3666; hsa-miR-378c; hsa-miR-3914; hsa-miR-3935; hsa-miR-3976; hsa-miR-4436b-3p; hsa-miR-4524b-5p; hsa-miR-4722-5p; hs…
Pathways (KEGG)	Longevity regulating pathway - multiple species	under-represented	0.440429	0.553056	0.553056	49.2374	48	hsa-miR-6721-5p; hsa-miR-6817-5p; hsa-miR-6876-5p; hsa-let-7c-3p; hsa-miR-1202; hsa-miR-138-5p; hsa-miR-17-5p; hsa-miR-182-5p; hsa-miR-193a-5p; hsa-miR-20b-5p; hsa-miR-2277-3p; hsa-miR-3120-5p; hsa-miR-3190-3p; hsa-miR-3202; hsa-miR-3666; hsa-miR-378c; hsa-miR-3914; hsa-miR-3935; hsa-miR-3976; hsa-miR-4436b-3p; hsa-miR-4524b-5p; hsa-miR-4722-5p; hsa-miR-498-5p; hsa-miR-5582-5p; hsa-miR-6134; hsa-…
Pathways (KEGG)	Lysine degradation	over-represented	0.0759667	0.553056	0.553056	37.6613	45	hsa-miR-4259; hsa-miR-92a-2-5p; hsa-miR-1229-5p; hsa-miR-138-5p; hsa-miR-17-5p; hsa-miR-197-5p; hsa-miR-20b-5p; hsa-miR-3154; hsa-miR-3190-3p; hsa-miR-3934-5p; hsa-miR-4436b-3p; hsa-miR-4502; hsa-miR-4524b-5p; hsa-miR-4722-5p; hsa-miR-4758-5p; hsa-miR-494-5p; hsa-miR-498-5p; hsa-miR-5582-5p; hsa-miR-5586-5p; hsa-miR-5591-5p; hsa-miR-6134; hsa-miR-6515-5p; hsa-miR-6736-5p; hsa-miR-6738-5p; hsa-miR…
Pathways (KEGG)	Lysosome	under-represented	0.449775	0.553056	0.553056	45.131	44	hsa-miR-1307-3p; hsa-miR-8057; hsa-miR-6721-5p; hsa-miR-6820-5p; hsa-miR-208a-5p; hsa-miR-4259; hsa-miR-6876-5p; hsa-miR-8066; hsa-miR-92a-2-5p; hsa-let-7c-3p; hsa-miR-17-5p; hsa-miR-182-5p; hsa-miR-20b-5p; hsa-miR-3190-3p; hsa-miR-3191-3p; hsa-miR-3202; hsa-miR-323a-5p; hsa-miR-3666; hsa-miR-3914; hsa-miR-4436b-3p; hsa-miR-4722-5p; hsa-miR-498-5p; hsa-miR-549a-3p; hsa-miR-5591-5p; hsa-miR-6134; …
Pathways (KEGG)	MAPK signaling pathway	under-represented	0.432909	0.553056	0.553056	84.0047	83	hsa-miR-1307-3p; hsa-miR-8057; hsa-miR-6721-5p; hsa-miR-6820-5p; hsa-miR-208a-5p; hsa-miR-3155a; hsa-miR-4259; hsa-miR-6817-5p; hsa-miR-6876-5p; hsa-miR-6882-3p; hsa-miR-8066; hsa-miR-92a-2-5p; hsa-let-7c-3p; hsa-miR-1229-5p; hsa-miR-1304-5p; hsa-miR-138-5p; hsa-miR-17-5p; hsa-miR-182-5p; hsa-miR-193a-5p; hsa-miR-197-5p; hsa-miR-20b-5p; hsa-miR-2277-3p; hsa-miR-3120-5p; hsa-miR-3154; hsa-miR-3190…
Pathways (KEGG)	Malaria	over-represented	0.458365	0.553056	0.553056	20.1799	21	hsa-miR-1307-3p; hsa-miR-6876-5p; hsa-miR-92a-2-5p; hsa-miR-17-5p; hsa-miR-182-5p; hsa-miR-3202; hsa-miR-378c; hsa-miR-3934-5p; hsa-miR-4436b-3p; hsa-miR-4722-5p; hsa-miR-5582-5p; hsa-miR-637; hsa-miR-6736-5p; hsa-miR-6812-5p; hsa-miR-6893-5p; hsa-miR-7-5p; hsa-miR-8080; hsa-miR-939-5p; hsa-miR-96-3p; hsa-miR-23b-5p; hsa-miR-125a-3p
Pathways (KEGG)	Mannose type O-glycan biosynthesis	under-represented	0.265401	0.553056	0.553056	14.7438	12	hsa-miR-6876-5p; hsa-miR-92a-2-5p; hsa-miR-3191-3p; hsa-miR-365a-5p; hsa-miR-3666; hsa-miR-4722-5p; hsa-miR-5586-5p; hsa-miR-6893-5p; hsa-miR-6751-5p; hsa-miR-3135b; hsa-miR-125a-3p; hsa-miR-744-3p
Pathways (KEGG)	Maturity onset diabetes of the young	under-represented	0.348648	0.553056	0.553056	8.68205	7	hsa-miR-92a-2-5p; hsa-miR-138-5p; hsa-miR-3191-3p; hsa-miR-3202; hsa-miR-7-5p; hsa-miR-8080; hsa-miR-6732-5p
Pathways (KEGG)	Measles	under-represented	0.340188	0.553056	0.553056	66.3668	64	hsa-miR-1307-3p; hsa-miR-8057; hsa-miR-6721-5p; hsa-miR-6820-5p; hsa-miR-3155a; hsa-miR-506-3p; hsa-miR-8066; hsa-miR-92a-2-5p; hsa-miR-1202; hsa-miR-1304-5p; hsa-miR-138-5p; hsa-miR-17-5p; hsa-miR-182-5p; hsa-miR-193a-5p; hsa-miR-197-5p; hsa-miR-20b-5p; hsa-miR-3120-5p; hsa-miR-3154; hsa-miR-3191-3p; hsa-miR-3202; hsa-miR-323a-5p; hsa-miR-365a-5p; hsa-miR-3666; hsa-miR-378c; hsa-miR-3914; hsa-mi…
Pathways (KEGG)	Melanogenesis	over-represented	0.444916	0.553056	0.553056	55.8076	57	hsa-miR-1307-3p; hsa-miR-6721-5p; hsa-miR-506-3p; hsa-miR-6817-5p; hsa-miR-92a-2-5p; hsa-let-7c-3p; hsa-miR-1202; hsa-miR-1304-5p; hsa-miR-138-5p; hsa-miR-17-5p; hsa-miR-182-5p; hsa-miR-20b-5p; hsa-miR-2277-3p; hsa-miR-3120-5p; hsa-miR-3154; hsa-miR-3190-3p; hsa-miR-323a-5p; hsa-miR-365a-5p; hsa-miR-3666; hsa-miR-3934-5p; hsa-miR-4502; hsa-miR-4722-5p; hsa-miR-4758-5p; hsa-miR-498-5p; hsa-miR-499…
Pathways (KEGG)	Melanoma	over-represented	0.481365	0.553056	0.553056	63.2382	64	hsa-miR-1307-3p; hsa-miR-6721-5p; hsa-miR-506-3p; hsa-miR-6817-5p; hsa-miR-6882-3p; hsa-miR-8066; hsa-miR-92a-2-5p; hsa-let-7c-3p; hsa-miR-1202; hsa-miR-1304-5p; hsa-miR-138-5p; hsa-miR-17-5p; hsa-miR-182-5p; hsa-miR-193a-5p; hsa-miR-20b-5p; hsa-miR-2277-3p; hsa-miR-3190-3p; hsa-miR-3202; hsa-miR-323a-5p; hsa-miR-3666; hsa-miR-378c; hsa-miR-3934-5p; hsa-miR-3935; hsa-miR-3976; hsa-miR-4436b-3p; h…
Pathways (KEGG)	Metabolism of xenobiotics by cytochrome P450	over-represented	0.417794	0.553056	0.553056	21.7442	23	hsa-miR-1307-3p; hsa-miR-8057; hsa-miR-208a-5p; hsa-miR-6876-5p; hsa-miR-8066; hsa-miR-1304-5p; hsa-miR-17-5p; hsa-miR-20b-5p; hsa-miR-3120-5p; hsa-miR-365a-5p; hsa-miR-3976; hsa-miR-4524b-5p; hsa-miR-4722-5p; hsa-miR-498-5p; hsa-miR-4999-5p; hsa-miR-549a-3p; hsa-miR-5582-5p; hsa-miR-6831-5p; hsa-miR-6838-5p; hsa-miR-7-5p; hsa-miR-6751-5p; hsa-miR-2392; hsa-miR-597-3p
Pathways (KEGG)	MicroRNAs in cancer	over-represented	0.282898	0.553056	0.553056	82.2839	85	hsa-miR-1307-3p; hsa-miR-8057; hsa-miR-6721-5p; hsa-miR-208a-5p; hsa-miR-3155a; hsa-miR-506-3p; hsa-miR-6817-5p; hsa-miR-6876-5p; hsa-miR-6882-3p; hsa-miR-8066; hsa-miR-92a-2-5p; hsa-let-7c-3p; hsa-miR-1202; hsa-miR-1304-5p; hsa-miR-138-5p; hsa-miR-17-5p; hsa-miR-182-5p; hsa-miR-193a-5p; hsa-miR-197-5p; hsa-miR-20b-5p; hsa-miR-2277-3p; hsa-miR-3120-5p; hsa-miR-3154; hsa-miR-3190-3p; hsa-miR-3202;…
Pathways (KEGG)	Mineral absorption	over-represented	0.465932	0.553056	0.553056	31.1693	32	hsa-miR-8057; hsa-miR-3155a; hsa-miR-6876-5p; hsa-let-7c-3p; hsa-miR-17-5p; hsa-miR-20b-5p; hsa-miR-2277-3p; hsa-miR-3154; hsa-miR-3191-3p; hsa-miR-3202; hsa-miR-323a-5p; hsa-miR-365a-5p; hsa-miR-3666; hsa-miR-3914; hsa-miR-4436b-3p; hsa-miR-4722-5p; hsa-miR-4758-5p; hsa-miR-498-5p; hsa-miR-4999-5p; hsa-miR-5582-5p; hsa-miR-6134; hsa-miR-637; hsa-miR-6736-5p; hsa-miR-6741-5p; hsa-miR-6831-5p; hsa…
Pathways (KEGG)	Mismatch repair	under-represented	0.509726	0.553056	0.553056	13.5315	13	hsa-miR-1304-5p; hsa-miR-138-5p; hsa-miR-17-5p; hsa-miR-20b-5p; hsa-miR-3120-5p; hsa-miR-3666; hsa-miR-3976; hsa-miR-4722-5p; hsa-miR-498-5p; hsa-miR-6893-5p; hsa-miR-7-5p; hsa-miR-3135b; hsa-miR-23b-5p
Pathways (KEGG)	Mitophagy - animal	over-represented	0.0267425	0.553056	0.553056	47.0473	57	hsa-miR-1307-3p; hsa-miR-6721-5p; hsa-miR-4259; hsa-miR-6817-5p; hsa-miR-6882-3p; hsa-miR-8066; hsa-miR-92a-2-5p; hsa-let-7c-3p; hsa-miR-1304-5p; hsa-miR-138-5p; hsa-miR-17-5p; hsa-miR-182-5p; hsa-miR-193a-5p; hsa-miR-197-5p; hsa-miR-20b-5p; hsa-miR-3154; hsa-miR-3190-3p; hsa-miR-3202; hsa-miR-3666; hsa-miR-3689a-5p; hsa-miR-3689b-5p; hsa-miR-3689e; hsa-miR-4436b-3p; hsa-miR-4524b-5p; hsa-miR-472…
Pathways (KEGG)	Morphine addiction	under-represented	0.473726	0.553056	0.553056	45.835	45	hsa-miR-1307-3p; hsa-miR-6721-5p; hsa-miR-208a-5p; hsa-miR-8066; hsa-miR-92a-2-5p; hsa-miR-1304-5p; hsa-miR-138-5p; hsa-miR-17-5p; hsa-miR-182-5p; hsa-miR-20b-5p; hsa-miR-2277-3p; hsa-miR-3120-5p; hsa-miR-3190-3p; hsa-miR-3202; hsa-miR-323a-5p; hsa-miR-378c; hsa-miR-3914; hsa-miR-3934-5p; hsa-miR-4502; hsa-miR-4722-5p; hsa-miR-4758-5p; hsa-miR-498-5p; hsa-miR-4999-5p; hsa-miR-6076; hsa-miR-6515-5…
Pathways (KEGG)	Mucin type O-glycan biosynthesis	under-represented	0.292385	0.553056	0.553056	18.6547	16	hsa-miR-1307-3p; hsa-miR-3155a; hsa-miR-506-3p; hsa-miR-3666; hsa-miR-498-5p; hsa-miR-5582-5p; hsa-miR-637; hsa-miR-6515-5p; hsa-miR-6838-5p; hsa-miR-7-5p; hsa-miR-8082; hsa-miR-939-5p; hsa-miR-6751-5p; hsa-miR-3135b; hsa-miR-6792-5p; hsa-miR-744-3p
Pathways (KEGG)	N-Glycan biosynthesis	under-represented	0.424745	0.553056	0.553056	29.4095	28	hsa-miR-3155a; hsa-miR-506-3p; hsa-miR-6817-5p; hsa-miR-6876-5p; hsa-miR-92a-2-5p; hsa-miR-17-5p; hsa-miR-197-5p; hsa-miR-3666; hsa-miR-3934-5p; hsa-miR-3976; hsa-miR-4722-5p; hsa-miR-4758-5p; hsa-miR-5582-5p; hsa-miR-5586-5p; hsa-miR-6134; hsa-miR-6769b-5p; hsa-miR-6772-5p; hsa-miR-6818-5p; hsa-miR-6893-5p; hsa-miR-7-5p; hsa-miR-8082; hsa-miR-3132; hsa-miR-3135b; hsa-miR-4684-3p; hsa-miR-23b-5p;…
Pathways (KEGG)	NF-kappa B signaling pathway	over-represented	0.166274	0.553056	0.553056	52.7571	58	hsa-miR-1307-3p; hsa-miR-8057; hsa-miR-6721-5p; hsa-miR-6820-5p; hsa-miR-3155a; hsa-miR-6876-5p; hsa-miR-92a-2-5p; hsa-miR-1229-5p; hsa-miR-1304-5p; hsa-miR-138-5p; hsa-miR-17-5p; hsa-miR-182-5p; hsa-miR-193a-5p; hsa-miR-197-5p; hsa-miR-20b-5p; hsa-miR-3120-5p; hsa-miR-3154; hsa-miR-3191-3p; hsa-miR-3202; hsa-miR-365a-5p; hsa-miR-3666; hsa-miR-3914; hsa-miR-3934-5p; hsa-miR-3976; hsa-miR-4436b-3p…
Pathways (KEGG)	NOD-like receptor signaling pathway	under-represented	0.495348	0.553056	0.553056	65.5065	65	hsa-miR-1307-3p; hsa-miR-8057; hsa-miR-6721-5p; hsa-miR-6820-5p; hsa-miR-208a-5p; hsa-miR-506-3p; hsa-miR-6876-5p; hsa-miR-92a-2-5p; hsa-let-7c-3p; hsa-miR-1202; hsa-miR-1304-5p; hsa-miR-138-5p; hsa-miR-17-5p; hsa-miR-182-5p; hsa-miR-193a-5p; hsa-miR-197-5p; hsa-miR-20b-5p; hsa-miR-2277-3p; hsa-miR-3120-5p; hsa-miR-3154; hsa-miR-3191-3p; hsa-miR-3202; hsa-miR-323a-5p; hsa-miR-3666; hsa-miR-3914; …
Pathways (KEGG)	Natural killer cell mediated cytotoxicity	under-represented	0.532739	0.553056	0.553056	56.0813	56	hsa-miR-1307-3p; hsa-miR-6721-5p; hsa-miR-6820-5p; hsa-miR-3155a; hsa-miR-506-3p; hsa-miR-6876-5p; hsa-miR-92a-2-5p; hsa-let-7c-3p; hsa-miR-1202; hsa-miR-138-5p; hsa-miR-17-5p; hsa-miR-182-5p; hsa-miR-193a-5p; hsa-miR-20b-5p; hsa-miR-3120-5p; hsa-miR-3190-3p; hsa-miR-3191-3p; hsa-miR-3202; hsa-miR-365a-5p; hsa-miR-3666; hsa-miR-3934-5p; hsa-miR-3976; hsa-miR-4524b-5p; hsa-miR-4722-5p; hsa-miR-475…
Pathways (KEGG)	Necroptosis	under-represented	0.235901	0.553056	0.553056	61.9085	58	hsa-miR-1307-3p; hsa-miR-8057; hsa-miR-6721-5p; hsa-miR-6820-5p; hsa-miR-506-3p; hsa-miR-6876-5p; hsa-miR-92a-2-5p; hsa-let-7c-3p; hsa-miR-1229-5p; hsa-miR-1304-5p; hsa-miR-138-5p; hsa-miR-17-5p; hsa-miR-182-5p; hsa-miR-20b-5p; hsa-miR-3120-5p; hsa-miR-3191-3p; hsa-miR-3202; hsa-miR-323a-5p; hsa-miR-365a-5p; hsa-miR-3666; hsa-miR-3976; hsa-miR-4524b-5p; hsa-miR-4722-5p; hsa-miR-4758-5p; hsa-miR-4…
Pathways (KEGG)	Neomycin, kanamycin and gentamicin biosynthesis	over-represented	0.39765	0.553056	0.553056	2.26828	3	hsa-miR-3191-3p; hsa-miR-3202; hsa-miR-8080
Pathways (KEGG)	Neuroactive ligand-receptor interaction	over-represented	0.405277	0.553056	0.553056	61.3219	63	hsa-miR-1307-3p; hsa-miR-6721-5p; hsa-miR-208a-5p; hsa-miR-506-3p; hsa-miR-6817-5p; hsa-miR-6876-5p; hsa-miR-6882-3p; hsa-miR-8066; hsa-miR-92a-2-5p; hsa-miR-1202; hsa-miR-138-5p; hsa-miR-17-5p; hsa-miR-182-5p; hsa-miR-20b-5p; hsa-miR-2277-3p; hsa-miR-3120-5p; hsa-miR-3154; hsa-miR-3190-3p; hsa-miR-3202; hsa-miR-365a-5p; hsa-miR-3666; hsa-miR-3689a-5p; hsa-miR-3689b-5p; hsa-miR-3689e; hsa-miR-391…
Pathways (KEGG)	Neurotrophin signaling pathway	under-represented	0.449653	0.553056	0.553056	67.0317	66	hsa-miR-1307-3p; hsa-miR-6721-5p; hsa-miR-6820-5p; hsa-miR-208a-5p; hsa-miR-3155a; hsa-miR-6817-5p; hsa-miR-6876-5p; hsa-miR-6882-3p; hsa-miR-92a-2-5p; hsa-let-7c-3p; hsa-miR-1202; hsa-miR-1304-5p; hsa-miR-138-5p; hsa-miR-17-5p; hsa-miR-182-5p; hsa-miR-193a-5p; hsa-miR-20b-5p; hsa-miR-3154; hsa-miR-3190-3p; hsa-miR-3202; hsa-miR-323a-5p; hsa-miR-365a-5p; hsa-miR-3666; hsa-miR-378c; hsa-miR-3914; …
Pathways (KEGG)	Nicotinate and nicotinamide metabolism	over-represented	0.36153	0.553056	0.553056	16.3082	18	hsa-miR-1229-5p; hsa-miR-1304-5p; hsa-miR-138-5p; hsa-miR-3202; hsa-miR-3934-5p; hsa-miR-4524b-5p; hsa-miR-498-5p; hsa-miR-5582-5p; hsa-miR-6740-5p; hsa-miR-6741-5p; hsa-miR-6818-5p; hsa-miR-6838-5p; hsa-miR-7-5p; hsa-miR-6732-5p; hsa-miR-6751-5p; hsa-miR-3135b; hsa-miR-23b-5p; hsa-miR-125a-3p
Pathways (KEGG)	Nicotine addiction	over-represented	0.531761	0.553056	0.553056	16.8948	17	hsa-miR-1304-5p; hsa-miR-182-5p; hsa-miR-3120-5p; hsa-miR-3154; hsa-miR-3190-3p; hsa-miR-3202; hsa-miR-3914; hsa-miR-4722-5p; hsa-miR-4758-5p; hsa-miR-6515-5p; hsa-miR-6818-5p; hsa-miR-6893-5p; hsa-miR-7-5p; hsa-miR-6732-5p; hsa-miR-125a-3p; hsa-miR-5683; hsa-miR-6792-5p
Pathways (KEGG)	Nitrogen metabolism	over-represented	0.262972	0.553056	0.553056	12.5147	15	hsa-miR-8066; hsa-miR-17-5p; hsa-miR-20b-5p; hsa-miR-2277-3p; hsa-miR-4524b-5p; hsa-miR-4722-5p; hsa-miR-549a-3p; hsa-miR-6736-5p; hsa-miR-6838-5p; hsa-miR-6893-5p; hsa-miR-8060; hsa-miR-8082; hsa-miR-5047; hsa-miR-125a-3p; hsa-miR-744-3p
Pathways (KEGG)	Non-alcoholic fatty liver disease NAFLD	over-represented	0.143008	0.553056	0.553056	56.316	62	hsa-miR-1307-3p; hsa-miR-8057; hsa-miR-6721-5p; hsa-miR-208a-5p; hsa-miR-3155a; hsa-miR-6817-5p; hsa-miR-6876-5p; hsa-miR-92a-2-5p; hsa-let-7c-3p; hsa-miR-1202; hsa-miR-1229-5p; hsa-miR-1304-5p; hsa-miR-138-5p; hsa-miR-17-5p; hsa-miR-182-5p; hsa-miR-193a-5p; hsa-miR-197-5p; hsa-miR-20b-5p; hsa-miR-3154; hsa-miR-3190-3p; hsa-miR-3202; hsa-miR-3666; hsa-miR-378c; hsa-miR-3914; hsa-miR-3934-5p; hsa-…
Pathways (KEGG)	Non-homologous end-joining	over-represented	0.45107	0.553056	0.553056	15.174	16	hsa-miR-6817-5p; hsa-miR-92a-2-5p; hsa-miR-17-5p; hsa-miR-20b-5p; hsa-miR-3120-5p; hsa-miR-3154; hsa-miR-3934-5p; hsa-miR-4722-5p; hsa-miR-498-5p; hsa-miR-6831-5p; hsa-miR-6893-5p; hsa-miR-7-5p; hsa-miR-892c-5p; hsa-miR-23b-5p; hsa-miR-125a-3p; hsa-miR-4510
Pathways (KEGG)	Non-small cell lung cancer	over-represented	0.211878	0.553056	0.553056	61.6738	66	hsa-miR-1307-3p; hsa-miR-6721-5p; hsa-miR-3155a; hsa-miR-506-3p; hsa-miR-6817-5p; hsa-miR-6876-5p; hsa-miR-6882-3p; hsa-miR-8066; hsa-miR-92a-2-5p; hsa-let-7c-3p; hsa-miR-1202; hsa-miR-1304-5p; hsa-miR-138-5p; hsa-miR-17-5p; hsa-miR-182-5p; hsa-miR-193a-5p; hsa-miR-20b-5p; hsa-miR-2277-3p; hsa-miR-3120-5p; hsa-miR-3190-3p; hsa-miR-3202; hsa-miR-323a-5p; hsa-miR-365a-5p; hsa-miR-3666; hsa-miR-378c…
Pathways (KEGG)	Notch signaling pathway	under-represented	0.325424	0.553056	0.553056	34.65	32	hsa-miR-1307-3p; hsa-miR-6721-5p; hsa-miR-208a-5p; hsa-miR-92a-2-5p; hsa-let-7c-3p; hsa-miR-17-5p; hsa-miR-182-5p; hsa-miR-20b-5p; hsa-miR-3120-5p; hsa-miR-3190-3p; hsa-miR-3202; hsa-miR-3666; hsa-miR-4436b-3p; hsa-miR-4722-5p; hsa-miR-4758-5p; hsa-miR-498-5p; hsa-miR-549a-3p; hsa-miR-628-3p; hsa-miR-6738-5p; hsa-miR-6740-5p; hsa-miR-6769b-5p; hsa-miR-6812-5p; hsa-miR-6818-5p; hsa-miR-6838-5p; hs…
Pathways (KEGG)	Nucleotide excision repair	under-represented	0.267672	0.553056	0.553056	23.113	20	hsa-miR-6876-5p; hsa-let-7c-3p; hsa-miR-1304-5p; hsa-miR-138-5p; hsa-miR-17-5p; hsa-miR-20b-5p; hsa-miR-3154; hsa-miR-365a-5p; hsa-miR-3666; hsa-miR-3976; hsa-miR-498-5p; hsa-miR-6838-5p; hsa-miR-7-5p; hsa-miR-8082; hsa-miR-96-3p; hsa-miR-6751-5p; hsa-miR-3135b; hsa-miR-2392; hsa-miR-23b-5p; hsa-miR-597-3p
Pathways (KEGG)	Olfactory transduction	under-represented	0.346239	0.553056	0.553056	35.393	33	hsa-miR-8057; hsa-miR-6721-5p; hsa-miR-3155a; hsa-miR-6876-5p; hsa-miR-92a-2-5p; hsa-let-7c-3p; hsa-miR-1304-5p; hsa-miR-17-5p; hsa-miR-182-5p; hsa-miR-20b-5p; hsa-miR-2277-3p; hsa-miR-3120-5p; hsa-miR-3154; hsa-miR-3202; hsa-miR-3666; hsa-miR-3914; hsa-miR-3934-5p; hsa-miR-4722-5p; hsa-miR-5582-5p; hsa-miR-6134; hsa-miR-6738-5p; hsa-miR-6838-5p; hsa-miR-6861-5p; hsa-miR-6893-5p; hsa-miR-7-5p; hs…
Pathways (KEGG)	One carbon pool by folate	under-represented	0.326424	0.553056	0.553056	17.2468	15	hsa-miR-6876-5p; hsa-miR-92a-2-5p; hsa-let-7c-3p; hsa-miR-1304-5p; hsa-miR-138-5p; hsa-miR-3934-5p; hsa-miR-4722-5p; hsa-miR-6134; hsa-miR-6515-5p; hsa-miR-6738-5p; hsa-miR-6838-5p; hsa-miR-6893-5p; hsa-miR-6732-5p; hsa-miR-125a-3p; hsa-miR-5683
Pathways (KEGG)	Oocyte meiosis	under-represented	0.331743	0.553056	0.553056	62.5342	60	hsa-miR-1307-3p; hsa-miR-6721-5p; hsa-miR-208a-5p; hsa-miR-3155a; hsa-miR-4259; hsa-miR-6876-5p; hsa-miR-92a-2-5p; hsa-let-7c-3p; hsa-miR-1229-5p; hsa-miR-1304-5p; hsa-miR-17-5p; hsa-miR-182-5p; hsa-miR-193a-5p; hsa-miR-20b-5p; hsa-miR-2277-3p; hsa-miR-3190-3p; hsa-miR-323a-5p; hsa-miR-3666; hsa-miR-3934-5p; hsa-miR-3935; hsa-miR-4436b-3p; hsa-miR-4502; hsa-miR-4524b-5p; hsa-miR-4722-5p; hsa-miR-…
Pathways (KEGG)	Osteoclast differentiation	over-represented	0.0632919	0.553056	0.553056	58.1541	66	hsa-miR-1307-3p; hsa-miR-8057; hsa-miR-6721-5p; hsa-miR-6820-5p; hsa-miR-3155a; hsa-miR-4259; hsa-miR-506-3p; hsa-miR-6876-5p; hsa-miR-92a-2-5p; hsa-let-7c-3p; hsa-miR-1202; hsa-miR-1304-5p; hsa-miR-138-5p; hsa-miR-17-5p; hsa-miR-182-5p; hsa-miR-193a-5p; hsa-miR-20b-5p; hsa-miR-3120-5p; hsa-miR-3154; hsa-miR-3190-3p; hsa-miR-3202; hsa-miR-323a-5p; hsa-miR-365a-5p; hsa-miR-3666; hsa-miR-378c; hsa-…
Pathways (KEGG)	Other glycan degradation	over-represented	0.52118	0.553056	0.553056	6.76574	7	hsa-miR-506-3p; hsa-miR-17-5p; hsa-miR-20b-5p; hsa-miR-4722-5p; hsa-miR-637; hsa-miR-939-5p; hsa-miR-125a-3p
Pathways (KEGG)	Other types of O-glycan biosynthesis	over-represented	0.495074	0.553056	0.553056	30.5045	31	hsa-miR-6721-5p; hsa-miR-506-3p; hsa-miR-6876-5p; hsa-miR-92a-2-5p; hsa-miR-17-5p; hsa-miR-20b-5p; hsa-miR-2277-3p; hsa-miR-3154; hsa-miR-3666; hsa-miR-3934-5p; hsa-miR-4436b-3p; hsa-miR-4520-5p; hsa-miR-4722-5p; hsa-miR-498-5p; hsa-miR-5582-5p; hsa-miR-6134; hsa-miR-637; hsa-miR-6515-5p; hsa-miR-6834-5p; hsa-miR-6838-5p; hsa-miR-6853-5p; hsa-miR-6893-5p; hsa-miR-7-5p; hsa-miR-8082; hsa-miR-939-5…
Pathways (KEGG)	Ovarian steroidogenesis	over-represented	0.156807	0.553056	0.553056	30.9347	36	hsa-miR-1307-3p; hsa-miR-208a-5p; hsa-miR-3155a; hsa-miR-1229-5p; hsa-miR-17-5p; hsa-miR-182-5p; hsa-miR-197-5p; hsa-miR-20b-5p; hsa-miR-2277-3p; hsa-miR-3120-5p; hsa-miR-3190-3p; hsa-miR-3666; hsa-miR-3935; hsa-miR-3976; hsa-miR-4722-5p; hsa-miR-6134; hsa-miR-6515-5p; hsa-miR-6736-5p; hsa-miR-6740-5p; hsa-miR-6741-5p; hsa-miR-6769b-5p; hsa-miR-6812-5p; hsa-miR-6831-5p; hsa-miR-6893-5p; hsa-miR-7…
Pathways (KEGG)	Oxidative phosphorylation	under-represented	0.459407	0.553056	0.553056	47.0082	46	hsa-miR-8057; hsa-miR-6721-5p; hsa-miR-3155a; hsa-miR-6876-5p; hsa-miR-92a-2-5p; hsa-let-7c-3p; hsa-miR-17-5p; hsa-miR-182-5p; hsa-miR-197-5p; hsa-miR-20b-5p; hsa-miR-3202; hsa-miR-3666; hsa-miR-3914; hsa-miR-3934-5p; hsa-miR-3976; hsa-miR-4436b-3p; hsa-miR-4502; hsa-miR-4524b-5p; hsa-miR-4722-5p; hsa-miR-5582-5p; hsa-miR-6134; hsa-miR-628-3p; hsa-miR-637; hsa-miR-6515-5p; hsa-miR-656-5p; hsa-miR…
Pathways (KEGG)	Oxytocin signaling pathway	over-represented	0.0682062	0.553056	0.553056	69.8866	77	hsa-miR-1307-3p; hsa-miR-8057; hsa-miR-6721-5p; hsa-miR-506-3p; hsa-miR-6817-5p; hsa-miR-6882-3p; hsa-miR-8066; hsa-miR-92a-2-5p; hsa-let-7c-3p; hsa-miR-1202; hsa-miR-1229-5p; hsa-miR-1304-5p; hsa-miR-138-5p; hsa-miR-17-5p; hsa-miR-182-5p; hsa-miR-197-5p; hsa-miR-20b-5p; hsa-miR-2277-3p; hsa-miR-3120-5p; hsa-miR-3154; hsa-miR-3190-3p; hsa-miR-3202; hsa-miR-323a-5p; hsa-miR-3666; hsa-miR-3689a-5p;…
Pathways (KEGG)	PD-L1 expression and PD-1 checkpoint pathway in cancer	under-represented	0.476826	0.553056	0.553056	51.7794	51	hsa-miR-1307-3p; hsa-miR-6721-5p; hsa-miR-3155a; hsa-miR-92a-2-5p; hsa-let-7c-3p; hsa-miR-1202; hsa-miR-1304-5p; hsa-miR-138-5p; hsa-miR-17-5p; hsa-miR-182-5p; hsa-miR-193a-5p; hsa-miR-20b-5p; hsa-miR-3154; hsa-miR-3190-3p; hsa-miR-3202; hsa-miR-365a-5p; hsa-miR-3666; hsa-miR-378c; hsa-miR-3934-5p; hsa-miR-3976; hsa-miR-4524b-5p; hsa-miR-4722-5p; hsa-miR-494-5p; hsa-miR-498-5p; hsa-miR-5582-5p; h…
Pathways (KEGG)	PI3K-Akt signaling pathway	over-represented	0.148941	0.553056	0.553056	87.0943	91	hsa-miR-1307-3p; hsa-miR-8057; hsa-miR-6721-5p; hsa-miR-6820-5p; hsa-miR-208a-5p; hsa-miR-3155a; hsa-miR-506-3p; hsa-miR-6817-5p; hsa-miR-6882-3p; hsa-miR-8066; hsa-miR-92a-2-5p; hsa-let-7c-3p; hsa-miR-1202; hsa-miR-1229-5p; hsa-miR-1304-5p; hsa-miR-138-5p; hsa-miR-17-5p; hsa-miR-182-5p; hsa-miR-193a-5p; hsa-miR-197-5p; hsa-miR-20b-5p; hsa-miR-2277-3p; hsa-miR-3120-5p; hsa-miR-3154; hsa-miR-3190-…
Pathways (KEGG)	PPAR signaling pathway	under-represented	0.037042	0.553056	0.553056	37.896	29	hsa-miR-1307-3p; hsa-miR-6817-5p; hsa-miR-6882-3p; hsa-miR-92a-2-5p; hsa-let-7c-3p; hsa-miR-1304-5p; hsa-miR-138-5p; hsa-miR-17-5p; hsa-miR-20b-5p; hsa-miR-3120-5p; hsa-miR-3154; hsa-miR-3190-3p; hsa-miR-3202; hsa-miR-3666; hsa-miR-4502; hsa-miR-4722-5p; hsa-miR-494-5p; hsa-miR-5591-5p; hsa-miR-6134; hsa-miR-6515-5p; hsa-miR-6738-5p; hsa-miR-6740-5p; hsa-miR-6769b-5p; hsa-miR-6893-5p; hsa-miR-96-…
Pathways (KEGG)	Pancreatic cancer	over-represented	0.372654	0.553056	0.553056	62.9253	65	hsa-miR-1307-3p; hsa-miR-6721-5p; hsa-miR-3155a; hsa-miR-506-3p; hsa-miR-6882-3p; hsa-miR-8066; hsa-miR-92a-2-5p; hsa-let-7c-3p; hsa-miR-1202; hsa-miR-1304-5p; hsa-miR-138-5p; hsa-miR-17-5p; hsa-miR-182-5p; hsa-miR-193a-5p; hsa-miR-197-5p; hsa-miR-20b-5p; hsa-miR-2277-3p; hsa-miR-3154; hsa-miR-3190-3p; hsa-miR-3202; hsa-miR-323a-5p; hsa-miR-365a-5p; hsa-miR-3666; hsa-miR-378c; hsa-miR-3914; hsa-m…
Pathways (KEGG)	Pancreatic secretion	over-represented	0.508681	0.553056	0.553056	38.639	39	hsa-miR-1307-3p; hsa-miR-6721-5p; hsa-miR-208a-5p; hsa-miR-3155a; hsa-miR-6876-5p; hsa-miR-92a-2-5p; hsa-miR-17-5p; hsa-miR-182-5p; hsa-miR-20b-5p; hsa-miR-3120-5p; hsa-miR-3190-3p; hsa-miR-323a-5p; hsa-miR-365a-5p; hsa-miR-3666; hsa-miR-3689a-5p; hsa-miR-3689b-5p; hsa-miR-3689e; hsa-miR-378c; hsa-miR-3934-5p; hsa-miR-4436b-3p; hsa-miR-4722-5p; hsa-miR-498-5p; hsa-miR-4999-5p; hsa-miR-549a-3p; hs…
Pathways (KEGG)	Pantothenate and CoA biosynthesis	under-represented	0.0888888	0.553056	0.553056	15.1349	10	hsa-miR-506-3p; hsa-miR-17-5p; hsa-miR-20b-5p; hsa-miR-3190-3p; hsa-miR-3202; hsa-miR-4722-5p; hsa-miR-494-5p; hsa-miR-6837-3p; hsa-miR-6893-5p; hsa-miR-7-5p
Pathways (KEGG)	Parathyroid hormone synthesis, secretion and action	over-represented	0.127202	0.553056	0.553056	54.9472	61	hsa-miR-1307-3p; hsa-miR-8057; hsa-miR-6721-5p; hsa-miR-4259; hsa-miR-506-3p; hsa-miR-6817-5p; hsa-miR-6876-5p; hsa-miR-6882-3p; hsa-miR-92a-2-5p; hsa-let-7c-3p; hsa-miR-1304-5p; hsa-miR-138-5p; hsa-miR-17-5p; hsa-miR-182-5p; hsa-miR-20b-5p; hsa-miR-2277-3p; hsa-miR-3190-3p; hsa-miR-3202; hsa-miR-323a-5p; hsa-miR-3666; hsa-miR-3934-5p; hsa-miR-4436b-3p; hsa-miR-4502; hsa-miR-4722-5p; hsa-miR-494-…
Pathways (KEGG)	Parkinson disease	over-represented	0.489585	0.553056	0.553056	48.377	49	hsa-miR-8057; hsa-miR-3155a; hsa-miR-4259; hsa-miR-6876-5p; hsa-miR-92a-2-5p; hsa-let-7c-3p; hsa-miR-138-5p; hsa-miR-17-5p; hsa-miR-182-5p; hsa-miR-197-5p; hsa-miR-20b-5p; hsa-miR-2277-3p; hsa-miR-3154; hsa-miR-3202; hsa-miR-3666; hsa-miR-3914; hsa-miR-3934-5p; hsa-miR-3976; hsa-miR-4502; hsa-miR-4524b-5p; hsa-miR-4722-5p; hsa-miR-498-5p; hsa-miR-549a-3p; hsa-miR-5582-5p; hsa-miR-6076; hsa-miR-61…
Pathways (KEGG)	Pathogenic Escherichia coli infection	over-represented	0.45141	0.553056	0.553056	72.8979	74	hsa-miR-1307-3p; hsa-miR-8057; hsa-miR-6721-5p; hsa-miR-3155a; hsa-miR-506-3p; hsa-miR-6882-3p; hsa-miR-8066; hsa-miR-92a-2-5p; hsa-let-7c-3p; hsa-miR-1202; hsa-miR-1304-5p; hsa-miR-138-5p; hsa-miR-17-5p; hsa-miR-182-5p; hsa-miR-20b-5p; hsa-miR-3120-5p; hsa-miR-3154; hsa-miR-3190-3p; hsa-miR-3191-3p; hsa-miR-3202; hsa-miR-365a-5p; hsa-miR-3666; hsa-miR-3914; hsa-miR-3934-5p; hsa-miR-3976; hsa-miR…
Pathways (KEGG)	Pathways in cancer	under-represented	0.413376	0.553056	0.553056	92.9214	92	hsa-miR-1307-3p; hsa-miR-8057; hsa-miR-6721-5p; hsa-miR-6820-5p; hsa-miR-208a-5p; hsa-miR-3155a; hsa-miR-4259; hsa-miR-506-3p; hsa-miR-6817-5p; hsa-miR-6876-5p; hsa-miR-6882-3p; hsa-miR-8066; hsa-miR-92a-2-5p; hsa-let-7c-3p; hsa-miR-1202; hsa-miR-1304-5p; hsa-miR-138-5p; hsa-miR-17-5p; hsa-miR-182-5p; hsa-miR-193a-5p; hsa-miR-197-5p; hsa-miR-20b-5p; hsa-miR-2277-3p; hsa-miR-3120-5p; hsa-miR-3154;…
Pathways (KEGG)	Pentose and glucuronate interconversions	under-represented	0.272017	0.553056	0.553056	13.6097	11	hsa-miR-8066; hsa-miR-3120-5p; hsa-miR-4524b-5p; hsa-miR-628-3p; hsa-miR-6515-5p; hsa-miR-6838-5p; hsa-miR-6893-5p; hsa-miR-6751-5p; hsa-miR-3135b; hsa-miR-2392; hsa-miR-744-3p
Pathways (KEGG)	Pentose phosphate pathway	under-represented	0.353315	0.553056	0.553056	16.973	15	hsa-miR-3155a; hsa-miR-6876-5p; hsa-miR-92a-2-5p; hsa-miR-17-5p; hsa-miR-20b-5p; hsa-miR-2277-3p; hsa-miR-3934-5p; hsa-miR-498-5p; hsa-miR-6134; hsa-miR-6736-5p; hsa-miR-6738-5p; hsa-miR-6769b-5p; hsa-miR-6861-5p; hsa-miR-8082; hsa-miR-125a-3p
Pathways (KEGG)	Peroxisome	under-represented	0.0811758	0.553056	0.553056	42.237	35	hsa-miR-1307-3p; hsa-miR-6721-5p; hsa-miR-6876-5p; hsa-miR-92a-2-5p; hsa-miR-17-5p; hsa-miR-20b-5p; hsa-miR-3120-5p; hsa-miR-3190-3p; hsa-miR-3202; hsa-miR-3666; hsa-miR-3914; hsa-miR-4436b-3p; hsa-miR-4502; hsa-miR-4722-5p; hsa-miR-498-5p; hsa-miR-4999-5p; hsa-miR-5586-5p; hsa-miR-6134; hsa-miR-6741-5p; hsa-miR-6769b-5p; hsa-miR-6831-5p; hsa-miR-6861-5p; hsa-miR-6893-5p; hsa-miR-7-5p; hsa-miR-80…
Pathways (KEGG)	Pertussis	under-represented	0.48171	0.553056	0.553056	44.7399	44	hsa-miR-1307-3p; hsa-miR-6721-5p; hsa-miR-3155a; hsa-miR-6876-5p; hsa-miR-92a-2-5p; hsa-let-7c-3p; hsa-miR-1304-5p; hsa-miR-138-5p; hsa-miR-17-5p; hsa-miR-20b-5p; hsa-miR-3154; hsa-miR-3202; hsa-miR-365a-5p; hsa-miR-3666; hsa-miR-3914; hsa-miR-3934-5p; hsa-miR-4524b-5p; hsa-miR-4722-5p; hsa-miR-498-5p; hsa-miR-5586-5p; hsa-miR-5591-5p; hsa-miR-6076; hsa-miR-6134; hsa-miR-6736-5p; hsa-miR-6738-5p;…
Pathways (KEGG)	Phagosome	over-represented	0.213974	0.553056	0.553056	58.6625	63	hsa-miR-1307-3p; hsa-miR-8057; hsa-miR-6721-5p; hsa-miR-3155a; hsa-miR-506-3p; hsa-miR-6817-5p; hsa-miR-6876-5p; hsa-miR-6882-3p; hsa-miR-8066; hsa-miR-92a-2-5p; hsa-let-7c-3p; hsa-miR-1202; hsa-miR-1304-5p; hsa-miR-17-5p; hsa-miR-182-5p; hsa-miR-20b-5p; hsa-miR-3120-5p; hsa-miR-3190-3p; hsa-miR-3191-3p; hsa-miR-3202; hsa-miR-365a-5p; hsa-miR-3666; hsa-miR-3914; hsa-miR-3934-5p; hsa-miR-4436b-3p;…
Pathways (KEGG)	Phenylalanine, tyrosine and tryptophan biosynthesis	over-represented	0.365221	0.553056	0.553056	2.15096	3	hsa-miR-549a-3p; hsa-miR-6134; hsa-miR-6740-5p
Pathways (KEGG)	Phenylalanine metabolism	over-represented	0.120453	0.553056	0.553056	6.60931	10	hsa-miR-1307-3p; hsa-miR-6876-5p; hsa-miR-1304-5p; hsa-miR-498-5p; hsa-miR-549a-3p; hsa-miR-6134; hsa-miR-6740-5p; hsa-miR-6838-5p; hsa-miR-7-5p; hsa-miR-597-3p
Pathways (KEGG)	Phosphatidylinositol signaling system	under-represented	0.441991	0.553056	0.553056	50.2151	49	hsa-miR-1307-3p; hsa-miR-8057; hsa-miR-6721-5p; hsa-miR-208a-5p; hsa-miR-506-3p; hsa-miR-6876-5p; hsa-miR-8066; hsa-miR-92a-2-5p; hsa-let-7c-3p; hsa-miR-1202; hsa-miR-1304-5p; hsa-miR-17-5p; hsa-miR-182-5p; hsa-miR-193a-5p; hsa-miR-20b-5p; hsa-miR-3190-3p; hsa-miR-3202; hsa-miR-365a-5p; hsa-miR-3666; hsa-miR-3914; hsa-miR-3934-5p; hsa-miR-3935; hsa-miR-4524b-5p; hsa-miR-4722-5p; hsa-miR-4758-5p; …
Pathways (KEGG)	Phospholipase D signaling pathway	over-represented	0.0732749	0.553056	0.553056	56.4724	64	hsa-miR-1307-3p; hsa-miR-6721-5p; hsa-miR-3155a; hsa-miR-506-3p; hsa-miR-6876-5p; hsa-miR-92a-2-5p; hsa-let-7c-3p; hsa-miR-1202; hsa-miR-1304-5p; hsa-miR-138-5p; hsa-miR-17-5p; hsa-miR-182-5p; hsa-miR-193a-5p; hsa-miR-20b-5p; hsa-miR-3120-5p; hsa-miR-3190-3p; hsa-miR-3202; hsa-miR-365a-5p; hsa-miR-3666; hsa-miR-3689a-5p; hsa-miR-3689b-5p; hsa-miR-3689e; hsa-miR-378c; hsa-miR-3934-5p; hsa-miR-3935…
Pathways (KEGG)	Phosphonate and phosphinate metabolism	under-represented	0.25709	0.553056	0.553056	4.96676	3	hsa-miR-3155a; hsa-miR-5582-5p; hsa-miR-8080
Pathways (KEGG)	Phototransduction	under-represented	0.538056	0.553056	0.553056	17.2468	17	hsa-miR-6721-5p; hsa-let-7c-3p; hsa-miR-1304-5p; hsa-miR-17-5p; hsa-miR-20b-5p; hsa-miR-3666; hsa-miR-3934-5p; hsa-miR-4524b-5p; hsa-miR-4722-5p; hsa-miR-6738-5p; hsa-miR-6838-5p; hsa-miR-6893-5p; hsa-miR-7-5p; hsa-miR-3135b; hsa-miR-2392; hsa-miR-125a-3p; hsa-miR-6792-5p
Pathways (KEGG)	Platelet activation	over-represented	0.0422975	0.553056	0.553056	60.305	69	hsa-miR-1307-3p; hsa-miR-6721-5p; hsa-miR-208a-5p; hsa-miR-3155a; hsa-miR-506-3p; hsa-miR-6876-5p; hsa-miR-92a-2-5p; hsa-miR-1202; hsa-miR-1229-5p; hsa-miR-1304-5p; hsa-miR-138-5p; hsa-miR-17-5p; hsa-miR-182-5p; hsa-miR-193a-5p; hsa-miR-197-5p; hsa-miR-20b-5p; hsa-miR-2277-3p; hsa-miR-3120-5p; hsa-miR-3154; hsa-miR-3190-3p; hsa-miR-3202; hsa-miR-365a-5p; hsa-miR-3666; hsa-miR-3689a-5p; hsa-miR-36…
Pathways (KEGG)	Porphyrin and chlorophyll metabolism	under-represented	0.175453	0.553056	0.553056	20.1799	16	hsa-miR-1307-3p; hsa-miR-506-3p; hsa-miR-8066; hsa-miR-17-5p; hsa-miR-20b-5p; hsa-miR-3666; hsa-miR-3934-5p; hsa-miR-4524b-5p; hsa-miR-6812-5p; hsa-miR-6838-5p; hsa-miR-6893-5p; hsa-miR-939-5p; hsa-miR-3135b; hsa-miR-2392; hsa-miR-125a-3p; hsa-miR-744-3p
Pathways (KEGG)	Primary bile acid biosynthesis	under-represented	0.520934	0.553056	0.553056	4.53657	4	hsa-miR-1307-3p; hsa-miR-17-5p; hsa-miR-4722-5p; hsa-miR-6893-5p
Pathways (KEGG)	Primary immunodeficiency	over-represented	0.478805	0.553056	0.553056	17.4032	18	hsa-miR-8057; hsa-miR-3155a; hsa-miR-17-5p; hsa-miR-20b-5p; hsa-miR-3120-5p; hsa-miR-365a-5p; hsa-miR-3666; hsa-miR-4722-5p; hsa-miR-498-5p; hsa-miR-5582-5p; hsa-miR-6076; hsa-miR-6134; hsa-miR-637; hsa-miR-6740-5p; hsa-miR-6861-5p; hsa-miR-3135b; hsa-miR-4732-5p; hsa-miR-4510
Pathways (KEGG)	Prion diseases	under-represented	0.0854401	0.553056	0.553056	24.1689	18	hsa-miR-1307-3p; hsa-miR-6721-5p; hsa-miR-17-5p; hsa-miR-20b-5p; hsa-miR-2277-3p; hsa-miR-3666; hsa-miR-498-5p; hsa-miR-5582-5p; hsa-miR-624-5p; hsa-miR-6831-5p; hsa-miR-6838-5p; hsa-miR-6853-5p; hsa-miR-7-5p; hsa-miR-892c-5p; hsa-miR-6751-5p; hsa-miR-3135b; hsa-miR-4732-5p; hsa-miR-125a-3p
Pathways (KEGG)	Progesterone-mediated oocyte maturation	under-represented	0.471854	0.553056	0.553056	54.8299	54	hsa-miR-1307-3p; hsa-miR-6721-5p; hsa-miR-3155a; hsa-miR-4259; hsa-miR-6876-5p; hsa-miR-92a-2-5p; hsa-let-7c-3p; hsa-miR-1202; hsa-miR-138-5p; hsa-miR-17-5p; hsa-miR-182-5p; hsa-miR-193a-5p; hsa-miR-20b-5p; hsa-miR-2277-3p; hsa-miR-3190-3p; hsa-miR-3191-3p; hsa-miR-365a-5p; hsa-miR-3666; hsa-miR-378c; hsa-miR-3935; hsa-miR-3976; hsa-miR-4436b-3p; hsa-miR-4524b-5p; hsa-miR-4722-5p; hsa-miR-498-5p;…
Pathways (KEGG)	Prolactin signaling pathway	over-represented	0.0235812	0.553056	0.553056	52.8354	63	hsa-miR-1307-3p; hsa-miR-6721-5p; hsa-miR-208a-5p; hsa-miR-3155a; hsa-miR-6876-5p; hsa-miR-8066; hsa-let-7c-3p; hsa-miR-1202; hsa-miR-1304-5p; hsa-miR-138-5p; hsa-miR-17-5p; hsa-miR-182-5p; hsa-miR-193a-5p; hsa-miR-20b-5p; hsa-miR-2277-3p; hsa-miR-3120-5p; hsa-miR-3154; hsa-miR-3190-3p; hsa-miR-3191-3p; hsa-miR-3202; hsa-miR-323a-5p; hsa-miR-365a-5p; hsa-miR-3666; hsa-miR-378c; hsa-miR-3914; hsa-…
Pathways (KEGG)	Prostate cancer	under-represented	0.502002	0.553056	0.553056	69.4173	69	hsa-miR-1307-3p; hsa-miR-6721-5p; hsa-miR-3155a; hsa-miR-506-3p; hsa-miR-6882-3p; hsa-miR-8066; hsa-miR-92a-2-5p; hsa-let-7c-3p; hsa-miR-1202; hsa-miR-1304-5p; hsa-miR-138-5p; hsa-miR-17-5p; hsa-miR-182-5p; hsa-miR-193a-5p; hsa-miR-20b-5p; hsa-miR-2277-3p; hsa-miR-3154; hsa-miR-3190-3p; hsa-miR-3191-3p; hsa-miR-3202; hsa-miR-323a-5p; hsa-miR-3666; hsa-miR-378c; hsa-miR-3934-5p; hsa-miR-3935; hsa-…
Pathways (KEGG)	Proteasome	under-represented	0.278489	0.553056	0.553056	21.9398	19	hsa-miR-1307-3p; hsa-miR-8057; hsa-miR-6721-5p; hsa-miR-506-3p; hsa-miR-6876-5p; hsa-miR-3666; hsa-miR-4722-5p; hsa-miR-498-5p; hsa-miR-6515-5p; hsa-miR-6861-5p; hsa-miR-6893-5p; hsa-miR-7-5p; hsa-miR-939-5p; hsa-miR-6732-5p; hsa-miR-3135b; hsa-miR-2392; hsa-miR-23b-5p; hsa-miR-4510; hsa-miR-744-3p
Pathways (KEGG)	Protein digestion and absorption	over-represented	0.0643579	0.553056	0.553056	36.2925	44	hsa-miR-1307-3p; hsa-miR-8057; hsa-miR-6721-5p; hsa-miR-3155a; hsa-miR-4259; hsa-miR-506-3p; hsa-miR-6817-5p; hsa-miR-92a-2-5p; hsa-miR-17-5p; hsa-miR-20b-5p; hsa-miR-2277-3p; hsa-miR-3120-5p; hsa-miR-3191-3p; hsa-miR-3202; hsa-miR-323a-5p; hsa-miR-365a-5p; hsa-miR-3666; hsa-miR-3689a-5p; hsa-miR-3689b-5p; hsa-miR-3689e; hsa-miR-3934-5p; hsa-miR-4436b-3p; hsa-miR-4502; hsa-miR-4722-5p; hsa-miR-49…
Pathways (KEGG)	Protein export	over-represented	0.426678	0.553056	0.553056	19.867	21	hsa-miR-1307-3p; hsa-miR-506-3p; hsa-miR-17-5p; hsa-miR-182-5p; hsa-miR-20b-5p; hsa-miR-3190-3p; hsa-miR-3935; hsa-miR-4436b-3p; hsa-miR-4524b-5p; hsa-miR-4758-5p; hsa-miR-498-5p; hsa-miR-6076; hsa-miR-637; hsa-miR-6515-5p; hsa-miR-6812-5p; hsa-miR-6831-5p; hsa-miR-6838-5p; hsa-miR-8060; hsa-miR-4732-5p; hsa-miR-5683; hsa-miR-6792-5p
Pathways (KEGG)	Protein processing in endoplasmic reticulum	over-represented	0.12755	0.553056	0.553056	69.3782	75	hsa-miR-1307-3p; hsa-miR-8057; hsa-miR-6721-5p; hsa-miR-208a-5p; hsa-miR-3155a; hsa-miR-4259; hsa-miR-6817-5p; hsa-miR-6876-5p; hsa-miR-92a-2-5p; hsa-let-7c-3p; hsa-miR-1202; hsa-miR-1304-5p; hsa-miR-138-5p; hsa-miR-17-5p; hsa-miR-182-5p; hsa-miR-197-5p; hsa-miR-20b-5p; hsa-miR-3120-5p; hsa-miR-3154; hsa-miR-3190-3p; hsa-miR-3191-3p; hsa-miR-3202; hsa-miR-365a-5p; hsa-miR-3666; hsa-miR-378c; hsa-…
Pathways (KEGG)	Proteoglycans in cancer	over-represented	0.374661	0.553056	0.553056	81.1889	83	hsa-miR-1307-3p; hsa-miR-8057; hsa-miR-6721-5p; hsa-miR-208a-5p; hsa-miR-3155a; hsa-miR-506-3p; hsa-miR-6817-5p; hsa-miR-6876-5p; hsa-miR-6882-3p; hsa-miR-8066; hsa-miR-92a-2-5p; hsa-let-7c-3p; hsa-miR-1202; hsa-miR-1304-5p; hsa-miR-138-5p; hsa-miR-17-5p; hsa-miR-182-5p; hsa-miR-193a-5p; hsa-miR-197-5p; hsa-miR-20b-5p; hsa-miR-2277-3p; hsa-miR-3120-5p; hsa-miR-3154; hsa-miR-3190-3p; hsa-miR-3191-…
Pathways (KEGG)	Proximal tubule bicarbonate reclamation	over-represented	0.354685	0.553056	0.553056	12.3973	14	hsa-miR-3155a; hsa-miR-17-5p; hsa-miR-20b-5p; hsa-miR-2277-3p; hsa-miR-3191-3p; hsa-miR-323a-5p; hsa-miR-365a-5p; hsa-miR-4436b-3p; hsa-miR-498-5p; hsa-miR-4999-5p; hsa-miR-6134; hsa-miR-6893-5p; hsa-miR-7-5p; hsa-miR-23b-5p
Pathways (KEGG)	Purine metabolism	over-represented	0.085205	0.553056	0.553056	49.7849	57	hsa-miR-6721-5p; hsa-miR-208a-5p; hsa-miR-3155a; hsa-miR-8066; hsa-miR-92a-2-5p; hsa-miR-1229-5p; hsa-miR-1304-5p; hsa-miR-17-5p; hsa-miR-182-5p; hsa-miR-197-5p; hsa-miR-20b-5p; hsa-miR-3120-5p; hsa-miR-3190-3p; hsa-miR-3191-3p; hsa-miR-3202; hsa-miR-323a-5p; hsa-miR-365a-5p; hsa-miR-3666; hsa-miR-3934-5p; hsa-miR-4502; hsa-miR-4520-5p; hsa-miR-4722-5p; hsa-miR-4758-5p; hsa-miR-494-5p; hsa-miR-49…
Pathways (KEGG)	Pyrimidine metabolism	over-represented	0.0825342	0.553056	0.553056	28.3144	35	hsa-miR-6820-5p; hsa-miR-3155a; hsa-miR-92a-2-5p; hsa-miR-1229-5p; hsa-miR-17-5p; hsa-miR-197-5p; hsa-miR-20b-5p; hsa-miR-3154; hsa-miR-3190-3p; hsa-miR-323a-5p; hsa-miR-365a-5p; hsa-miR-378c; hsa-miR-3934-5p; hsa-miR-4520-5p; hsa-miR-4722-5p; hsa-miR-494-5p; hsa-miR-498-5p; hsa-miR-624-5p; hsa-miR-637; hsa-miR-6769b-5p; hsa-miR-6772-5p; hsa-miR-6812-5p; hsa-miR-6818-5p; hsa-miR-6831-5p; hsa-miR-…
Pathways (KEGG)	Pyruvate metabolism	over-represented	0.308373	0.553056	0.553056	25.4204	28	hsa-miR-8057; hsa-miR-6721-5p; hsa-miR-92a-2-5p; hsa-miR-17-5p; hsa-miR-20b-5p; hsa-miR-3190-3p; hsa-miR-3191-3p; hsa-miR-3202; hsa-miR-378c; hsa-miR-4436b-3p; hsa-miR-4722-5p; hsa-miR-4758-5p; hsa-miR-494-5p; hsa-miR-498-5p; hsa-miR-6076; hsa-miR-6134; hsa-miR-637; hsa-miR-6515-5p; hsa-miR-6769b-5p; hsa-miR-7-5p; hsa-miR-8060; hsa-miR-8080; hsa-miR-8082; hsa-miR-96-3p; hsa-miR-6732-5p; hsa-miR-3…
Pathways (KEGG)	RIG-I-like receptor signaling pathway	over-represented	0.0660642	0.553056	0.553056	35.393	43	hsa-miR-1307-3p; hsa-miR-8057; hsa-miR-6721-5p; hsa-miR-208a-5p; hsa-miR-8066; hsa-miR-92a-2-5p; hsa-let-7c-3p; hsa-miR-1304-5p; hsa-miR-138-5p; hsa-miR-17-5p; hsa-miR-182-5p; hsa-miR-193a-5p; hsa-miR-20b-5p; hsa-miR-3120-5p; hsa-miR-3154; hsa-miR-3191-3p; hsa-miR-3202; hsa-miR-3666; hsa-miR-3914; hsa-miR-3934-5p; hsa-miR-4524b-5p; hsa-miR-4722-5p; hsa-miR-549a-3p; hsa-miR-5582-5p; hsa-miR-5591-5…
Pathways (KEGG)	RNA degradation	over-represented	0.141499	0.553056	0.553056	44.2706	50	hsa-miR-1307-3p; hsa-miR-8057; hsa-miR-6820-5p; hsa-miR-208a-5p; hsa-miR-3155a; hsa-miR-6817-5p; hsa-miR-6876-5p; hsa-miR-6882-3p; hsa-miR-8066; hsa-miR-92a-2-5p; hsa-miR-1229-5p; hsa-miR-1304-5p; hsa-miR-17-5p; hsa-miR-182-5p; hsa-miR-197-5p; hsa-miR-20b-5p; hsa-miR-2277-3p; hsa-miR-3154; hsa-miR-3190-3p; hsa-miR-3202; hsa-miR-3666; hsa-miR-3914; hsa-miR-3934-5p; hsa-miR-4722-5p; hsa-miR-4758-5p…
Pathways (KEGG)	RNA polymerase	over-represented	0.162585	0.553056	0.553056	24.3645	29	hsa-miR-8057; hsa-miR-6721-5p; hsa-miR-92a-2-5p; hsa-miR-138-5p; hsa-miR-17-5p; hsa-miR-20b-5p; hsa-miR-3120-5p; hsa-miR-3191-3p; hsa-miR-3666; hsa-miR-3914; hsa-miR-3934-5p; hsa-miR-4722-5p; hsa-miR-5582-5p; hsa-miR-6134; hsa-miR-6515-5p; hsa-miR-6736-5p; hsa-miR-6769b-5p; hsa-miR-6837-3p; hsa-miR-6838-5p; hsa-miR-6861-5p; hsa-miR-6893-5p; hsa-miR-7-5p; hsa-miR-8082; hsa-miR-6751-5p; hsa-miR-313…
Pathways (KEGG)	RNA transport	over-represented	0.417207	0.553056	0.553056	63.4728	65	hsa-miR-6721-5p; hsa-miR-208a-5p; hsa-miR-4259; hsa-miR-6817-5p; hsa-miR-6876-5p; hsa-miR-6882-3p; hsa-miR-8066; hsa-miR-92a-2-5p; hsa-let-7c-3p; hsa-miR-138-5p; hsa-miR-17-5p; hsa-miR-182-5p; hsa-miR-193a-5p; hsa-miR-20b-5p; hsa-miR-2277-3p; hsa-miR-3120-5p; hsa-miR-3154; hsa-miR-3190-3p; hsa-miR-3202; hsa-miR-323a-5p; hsa-miR-365a-5p; hsa-miR-3666; hsa-miR-3689a-5p; hsa-miR-3689b-5p; hsa-miR-36…
Pathways (KEGG)	Rap1 signaling pathway	over-represented	0.226593	0.553056	0.553056	76.3395	80	hsa-miR-1307-3p; hsa-miR-8057; hsa-miR-6721-5p; hsa-miR-208a-5p; hsa-miR-3155a; hsa-miR-4259; hsa-miR-506-3p; hsa-miR-6817-5p; hsa-miR-6882-3p; hsa-miR-8066; hsa-miR-92a-2-5p; hsa-let-7c-3p; hsa-miR-1202; hsa-miR-1229-5p; hsa-miR-1304-5p; hsa-miR-138-5p; hsa-miR-17-5p; hsa-miR-182-5p; hsa-miR-193a-5p; hsa-miR-197-5p; hsa-miR-20b-5p; hsa-miR-2277-3p; hsa-miR-3120-5p; hsa-miR-3154; hsa-miR-3190-3p;…
Pathways (KEGG)	Ras signaling pathway	over-represented	0.524841	0.553056	0.553056	77.6691	78	hsa-miR-1307-3p; hsa-miR-6721-5p; hsa-miR-208a-5p; hsa-miR-3155a; hsa-miR-506-3p; hsa-miR-6817-5p; hsa-miR-6876-5p; hsa-miR-6882-3p; hsa-miR-92a-2-5p; hsa-let-7c-3p; hsa-miR-1202; hsa-miR-1229-5p; hsa-miR-1304-5p; hsa-miR-138-5p; hsa-miR-17-5p; hsa-miR-182-5p; hsa-miR-193a-5p; hsa-miR-197-5p; hsa-miR-20b-5p; hsa-miR-2277-3p; hsa-miR-3120-5p; hsa-miR-3154; hsa-miR-3190-3p; hsa-miR-3202; hsa-miR-36…
Pathways (KEGG)	Regulation of actin cytoskeleton	under-represented	0.186942	0.553056	0.553056	75.2444	71	hsa-miR-1307-3p; hsa-miR-8057; hsa-miR-6721-5p; hsa-miR-3155a; hsa-miR-506-3p; hsa-miR-6817-5p; hsa-miR-6876-5p; hsa-miR-92a-2-5p; hsa-let-7c-3p; hsa-miR-1202; hsa-miR-1304-5p; hsa-miR-138-5p; hsa-miR-17-5p; hsa-miR-182-5p; hsa-miR-193a-5p; hsa-miR-20b-5p; hsa-miR-3154; hsa-miR-3190-3p; hsa-miR-3191-3p; hsa-miR-3202; hsa-miR-3666; hsa-miR-3914; hsa-miR-3934-5p; hsa-miR-3935; hsa-miR-3976; hsa-miR…
Pathways (KEGG)	Regulation of lipolysis in adipocytes	over-represented	0.193353	0.553056	0.553056	32.5381	37	hsa-miR-6721-5p; hsa-miR-506-3p; hsa-miR-6882-3p; hsa-miR-1202; hsa-miR-1229-5p; hsa-miR-138-5p; hsa-miR-17-5p; hsa-miR-182-5p; hsa-miR-193a-5p; hsa-miR-197-5p; hsa-miR-20b-5p; hsa-miR-2277-3p; hsa-miR-3120-5p; hsa-miR-3190-3p; hsa-miR-378c; hsa-miR-3976; hsa-miR-4524b-5p; hsa-miR-4722-5p; hsa-miR-5582-5p; hsa-miR-6134; hsa-miR-637; hsa-miR-6515-5p; hsa-miR-6772-5p; hsa-miR-6812-5p; hsa-miR-6818-…
Pathways (KEGG)	Relaxin signaling pathway	over-represented	0.439688	0.553056	0.553056	58.7407	60	hsa-miR-1307-3p; hsa-miR-6721-5p; hsa-miR-208a-5p; hsa-miR-3155a; hsa-miR-6817-5p; hsa-miR-92a-2-5p; hsa-let-7c-3p; hsa-miR-1202; hsa-miR-138-5p; hsa-miR-17-5p; hsa-miR-182-5p; hsa-miR-193a-5p; hsa-miR-20b-5p; hsa-miR-2277-3p; hsa-miR-3154; hsa-miR-3190-3p; hsa-miR-3202; hsa-miR-3666; hsa-miR-378c; hsa-miR-3914; hsa-miR-3934-5p; hsa-miR-3976; hsa-miR-4502; hsa-miR-4524b-5p; hsa-miR-498-5p; hsa-mi…
Pathways (KEGG)	Renal cell carcinoma	over-represented	0.191221	0.553056	0.553056	58.2714	63	hsa-miR-1307-3p; hsa-miR-6721-5p; hsa-miR-208a-5p; hsa-miR-3155a; hsa-miR-506-3p; hsa-miR-6817-5p; hsa-miR-6882-3p; hsa-let-7c-3p; hsa-miR-1202; hsa-miR-1304-5p; hsa-miR-138-5p; hsa-miR-17-5p; hsa-miR-182-5p; hsa-miR-193a-5p; hsa-miR-20b-5p; hsa-miR-2277-3p; hsa-miR-3190-3p; hsa-miR-3202; hsa-miR-323a-5p; hsa-miR-365a-5p; hsa-miR-3666; hsa-miR-378c; hsa-miR-3914; hsa-miR-3934-5p; hsa-miR-3976; hs…
Pathways (KEGG)	Renin-angiotensin system	over-represented	0.407627	0.553056	0.553056	9.93352	11	hsa-miR-6820-5p; hsa-miR-138-5p; hsa-miR-17-5p; hsa-miR-193a-5p; hsa-miR-3120-5p; hsa-miR-3202; hsa-miR-3689a-5p; hsa-miR-3689b-5p; hsa-miR-3689e; hsa-miR-8080; hsa-miR-4510
Pathways (KEGG)	Renin secretion	under-represented	0.499538	0.553056	0.553056	37.544	37	hsa-miR-6721-5p; hsa-miR-506-3p; hsa-miR-6817-5p; hsa-miR-8066; hsa-let-7c-3p; hsa-miR-1229-5p; hsa-miR-1304-5p; hsa-miR-138-5p; hsa-miR-17-5p; hsa-miR-182-5p; hsa-miR-197-5p; hsa-miR-20b-5p; hsa-miR-2277-3p; hsa-miR-3120-5p; hsa-miR-3666; hsa-miR-4722-5p; hsa-miR-5591-5p; hsa-miR-6076; hsa-miR-6134; hsa-miR-6515-5p; hsa-miR-6738-5p; hsa-miR-6772-5p; hsa-miR-6812-5p; hsa-miR-6818-5p; hsa-miR-6831…
Pathways (KEGG)	Retinol metabolism	over-represented	0.458529	0.553056	0.553056	26.1244	27	hsa-miR-6817-5p; hsa-miR-8066; hsa-miR-92a-2-5p; hsa-miR-1202; hsa-miR-17-5p; hsa-miR-20b-5p; hsa-miR-3120-5p; hsa-miR-3154; hsa-miR-3666; hsa-miR-378c; hsa-miR-4524b-5p; hsa-miR-4722-5p; hsa-miR-498-5p; hsa-miR-549a-3p; hsa-miR-5582-5p; hsa-miR-6134; hsa-miR-628-3p; hsa-miR-6741-5p; hsa-miR-6769b-5p; hsa-miR-6831-5p; hsa-miR-6838-5p; hsa-miR-6893-5p; hsa-miR-7-5p; hsa-miR-8082; hsa-miR-3135b; hs…
Pathways (KEGG)	Retrograde endocannabinoid signaling	over-represented	0.344982	0.553056	0.553056	53.5393	56	hsa-miR-1307-3p; hsa-miR-208a-5p; hsa-miR-3155a; hsa-miR-6876-5p; hsa-miR-92a-2-5p; hsa-let-7c-3p; hsa-miR-1304-5p; hsa-miR-138-5p; hsa-miR-17-5p; hsa-miR-182-5p; hsa-miR-197-5p; hsa-miR-20b-5p; hsa-miR-2277-3p; hsa-miR-3120-5p; hsa-miR-3190-3p; hsa-miR-3202; hsa-miR-3666; hsa-miR-378c; hsa-miR-3914; hsa-miR-3976; hsa-miR-4502; hsa-miR-4524b-5p; hsa-miR-4722-5p; hsa-miR-4758-5p; hsa-miR-498-5p; h…
Pathways (KEGG)	Rheumatoid arthritis	under-represented	0.366759	0.553056	0.553056	32.1079	30	hsa-miR-8057; hsa-miR-6721-5p; hsa-miR-3155a; hsa-miR-1304-5p; hsa-miR-138-5p; hsa-miR-17-5p; hsa-miR-20b-5p; hsa-miR-3666; hsa-miR-378c; hsa-miR-3934-5p; hsa-miR-4436b-3p; hsa-miR-4524b-5p; hsa-miR-4722-5p; hsa-miR-5586-5p; hsa-miR-6515-5p; hsa-miR-6736-5p; hsa-miR-6738-5p; hsa-miR-6740-5p; hsa-miR-6769b-5p; hsa-miR-6838-5p; hsa-miR-6853-5p; hsa-miR-7-5p; hsa-miR-8080; hsa-miR-6732-5p; hsa-miR-3…
Pathways (KEGG)	Riboflavin metabolism	over-represented	0.116292	0.553056	0.553056	4.92765	8	hsa-miR-17-5p; hsa-miR-20b-5p; hsa-miR-3976; hsa-miR-4524b-5p; hsa-miR-6772-5p; hsa-miR-6838-5p; hsa-miR-8082; hsa-miR-744-3p
Pathways (KEGG)	Ribosome	over-represented	0.42465	0.553056	0.553056	52.5616	54	hsa-miR-1307-3p; hsa-miR-8057; hsa-miR-6721-5p; hsa-miR-208a-5p; hsa-miR-506-3p; hsa-miR-6817-5p; hsa-miR-6876-5p; hsa-miR-6882-3p; hsa-miR-92a-2-5p; hsa-let-7c-3p; hsa-miR-17-5p; hsa-miR-182-5p; hsa-miR-193a-5p; hsa-miR-20b-5p; hsa-miR-3120-5p; hsa-miR-3202; hsa-miR-323a-5p; hsa-miR-365a-5p; hsa-miR-3666; hsa-miR-378c; hsa-miR-3934-5p; hsa-miR-3976; hsa-miR-4436b-3p; hsa-miR-4524b-5p; hsa-miR-47…
Pathways (KEGG)	Ribosome biogenesis in eukaryotes	over-represented	0.0812537	0.553056	0.553056	40.7509	48	hsa-miR-8057; hsa-miR-6721-5p; hsa-miR-6820-5p; hsa-miR-506-3p; hsa-miR-6817-5p; hsa-miR-6876-5p; hsa-miR-8066; hsa-miR-92a-2-5p; hsa-miR-1202; hsa-miR-1304-5p; hsa-miR-138-5p; hsa-miR-17-5p; hsa-miR-193a-5p; hsa-miR-20b-5p; hsa-miR-2277-3p; hsa-miR-3154; hsa-miR-3190-3p; hsa-miR-3191-3p; hsa-miR-3202; hsa-miR-365a-5p; hsa-miR-3666; hsa-miR-3934-5p; hsa-miR-4524b-5p; hsa-miR-4722-5p; hsa-miR-498-…
Pathways (KEGG)	SNARE interactions in vesicular transport	under-represented	0.161589	0.553056	0.553056	26.7892	22	hsa-miR-8057; hsa-miR-8066; hsa-miR-92a-2-5p; hsa-miR-17-5p; hsa-miR-20b-5p; hsa-miR-3154; hsa-miR-3202; hsa-miR-3666; hsa-miR-4722-5p; hsa-miR-5582-5p; hsa-miR-6812-5p; hsa-miR-6818-5p; hsa-miR-6831-5p; hsa-miR-6838-5p; hsa-miR-6861-5p; hsa-miR-6893-5p; hsa-miR-7-5p; hsa-miR-939-5p; hsa-miR-4732-5p; hsa-miR-4510; hsa-miR-597-3p; hsa-miR-744-3p
Pathways (KEGG)	Salivary secretion	under-represented	0.0636554	0.553056	0.553056	35.5886	28	hsa-miR-6721-5p; hsa-miR-3155a; hsa-miR-506-3p; hsa-let-7c-3p; hsa-miR-1304-5p; hsa-miR-17-5p; hsa-miR-182-5p; hsa-miR-20b-5p; hsa-miR-2277-3p; hsa-miR-3190-3p; hsa-miR-323a-5p; hsa-miR-365a-5p; hsa-miR-3666; hsa-miR-4436b-3p; hsa-miR-498-5p; hsa-miR-4999-5p; hsa-miR-6134; hsa-miR-6515-5p; hsa-miR-6738-5p; hsa-miR-6893-5p; hsa-miR-7-5p; hsa-miR-939-5p; hsa-miR-3135b; hsa-miR-5047; hsa-miR-125a-3p…
Pathways (KEGG)	Salmonella infection	over-represented	0.17515	0.553056	0.553056	43.9578	49	hsa-miR-1307-3p; hsa-miR-6721-5p; hsa-miR-3155a; hsa-miR-506-3p; hsa-miR-6817-5p; hsa-miR-6882-3p; hsa-miR-1202; hsa-miR-1304-5p; hsa-miR-138-5p; hsa-miR-17-5p; hsa-miR-182-5p; hsa-miR-20b-5p; hsa-miR-3154; hsa-miR-3666; hsa-miR-3914; hsa-miR-3934-5p; hsa-miR-4436b-3p; hsa-miR-4524b-5p; hsa-miR-4722-5p; hsa-miR-498-5p; hsa-miR-5582-5p; hsa-miR-5586-5p; hsa-miR-5591-5p; hsa-miR-6134; hsa-miR-6738-…
Pathways (KEGG)	Selenocompound metabolism	under-represented	0.287957	0.553056	0.553056	10.2464	8	hsa-miR-8057; hsa-miR-208a-5p; hsa-miR-3202; hsa-miR-3976; hsa-miR-5582-5p; hsa-miR-6740-5p; hsa-miR-6741-5p; hsa-miR-6769b-5p
Pathways (KEGG)	Serotonergic synapse	under-represented	0.370564	0.553056	0.553056	47.1255	45	hsa-miR-1307-3p; hsa-miR-208a-5p; hsa-miR-92a-2-5p; hsa-let-7c-3p; hsa-miR-1229-5p; hsa-miR-1304-5p; hsa-miR-138-5p; hsa-miR-17-5p; hsa-miR-182-5p; hsa-miR-197-5p; hsa-miR-20b-5p; hsa-miR-2277-3p; hsa-miR-3120-5p; hsa-miR-3190-3p; hsa-miR-3666; hsa-miR-378c; hsa-miR-3914; hsa-miR-3934-5p; hsa-miR-4722-5p; hsa-miR-4758-5p; hsa-miR-498-5p; hsa-miR-4999-5p; hsa-miR-5591-5p; hsa-miR-6076; hsa-miR-613…
Pathways (KEGG)	Shigellosis	over-represented	0.204578	0.553056	0.553056	80.2503	84	hsa-miR-1307-3p; hsa-miR-8057; hsa-miR-6721-5p; hsa-miR-208a-5p; hsa-miR-3155a; hsa-miR-4259; hsa-miR-506-3p; hsa-miR-6876-5p; hsa-miR-6882-3p; hsa-miR-8066; hsa-miR-92a-2-5p; hsa-let-7c-3p; hsa-miR-1202; hsa-miR-1229-5p; hsa-miR-1304-5p; hsa-miR-138-5p; hsa-miR-17-5p; hsa-miR-182-5p; hsa-miR-193a-5p; hsa-miR-197-5p; hsa-miR-20b-5p; hsa-miR-3154; hsa-miR-3190-3p; hsa-miR-3191-3p; hsa-miR-3202; hs…
Pathways (KEGG)	Signaling pathways regulating pluripotency of stem cells	over-represented	0.323142	0.553056	0.553056	69.3782	72	hsa-miR-1307-3p; hsa-miR-6721-5p; hsa-miR-208a-5p; hsa-miR-3155a; hsa-miR-506-3p; hsa-miR-6876-5p; hsa-miR-92a-2-5p; hsa-let-7c-3p; hsa-miR-1202; hsa-miR-1229-5p; hsa-miR-1304-5p; hsa-miR-138-5p; hsa-miR-17-5p; hsa-miR-182-5p; hsa-miR-193a-5p; hsa-miR-197-5p; hsa-miR-20b-5p; hsa-miR-2277-3p; hsa-miR-3120-5p; hsa-miR-3154; hsa-miR-3190-3p; hsa-miR-3191-3p; hsa-miR-3202; hsa-miR-323a-5p; hsa-miR-36…
Pathways (KEGG)	Small cell lung cancer	over-represented	0.270633	0.553056	0.553056	64.607	68	hsa-miR-1307-3p; hsa-miR-8057; hsa-miR-6721-5p; hsa-miR-4259; hsa-miR-506-3p; hsa-miR-6817-5p; hsa-miR-6882-3p; hsa-miR-8066; hsa-miR-92a-2-5p; hsa-let-7c-3p; hsa-miR-1202; hsa-miR-1304-5p; hsa-miR-138-5p; hsa-miR-17-5p; hsa-miR-182-5p; hsa-miR-193a-5p; hsa-miR-197-5p; hsa-miR-20b-5p; hsa-miR-2277-3p; hsa-miR-3154; hsa-miR-3190-3p; hsa-miR-3191-3p; hsa-miR-3202; hsa-miR-323a-5p; hsa-miR-3666; hsa…
Pathways (KEGG)	Sphingolipid metabolism	over-represented	0.0095547	0.553056	0.553056	32.5381	44	hsa-miR-1307-3p; hsa-miR-8057; hsa-miR-506-3p; hsa-miR-6876-5p; hsa-miR-8066; hsa-miR-92a-2-5p; hsa-miR-17-5p; hsa-miR-182-5p; hsa-miR-20b-5p; hsa-miR-2277-3p; hsa-miR-3120-5p; hsa-miR-3190-3p; hsa-miR-3202; hsa-miR-323a-5p; hsa-miR-365a-5p; hsa-miR-3666; hsa-miR-3689a-5p; hsa-miR-3689b-5p; hsa-miR-3689e; hsa-miR-3934-5p; hsa-miR-4502; hsa-miR-4524b-5p; hsa-miR-4722-5p; hsa-miR-498-5p; hsa-miR-49…
Pathways (KEGG)	Sphingolipid signaling pathway	over-represented	0.0528999	0.553056	0.553056	61.8694	70	hsa-miR-1307-3p; hsa-miR-8057; hsa-miR-6721-5p; hsa-miR-208a-5p; hsa-miR-3155a; hsa-miR-506-3p; hsa-miR-6876-5p; hsa-miR-8066; hsa-miR-92a-2-5p; hsa-let-7c-3p; hsa-miR-1202; hsa-miR-138-5p; hsa-miR-17-5p; hsa-miR-182-5p; hsa-miR-193a-5p; hsa-miR-20b-5p; hsa-miR-2277-3p; hsa-miR-3120-5p; hsa-miR-3154; hsa-miR-3190-3p; hsa-miR-3202; hsa-miR-323a-5p; hsa-miR-365a-5p; hsa-miR-3666; hsa-miR-3689a-5p; …
Pathways (KEGG)	Spliceosome	under-represented	0.22333	0.553056	0.553056	62.104	58	hsa-miR-1307-3p; hsa-miR-8057; hsa-miR-6721-5p; hsa-miR-3155a; hsa-miR-6876-5p; hsa-miR-6882-3p; hsa-miR-8066; hsa-miR-92a-2-5p; hsa-let-7c-3p; hsa-miR-1202; hsa-miR-17-5p; hsa-miR-182-5p; hsa-miR-193a-5p; hsa-miR-20b-5p; hsa-miR-3154; hsa-miR-3190-3p; hsa-miR-3202; hsa-miR-323a-5p; hsa-miR-365a-5p; hsa-miR-3666; hsa-miR-3689a-5p; hsa-miR-3689b-5p; hsa-miR-3689e; hsa-miR-3935; hsa-miR-3976; hsa-m…
Pathways (KEGG)	Staphylococcus aureus infection	over-represented	0.197317	0.553056	0.553056	18.3027	22	hsa-miR-1307-3p; hsa-miR-208a-5p; hsa-miR-1304-5p; hsa-miR-17-5p; hsa-miR-20b-5p; hsa-miR-2277-3p; hsa-miR-3202; hsa-miR-365a-5p; hsa-miR-3934-5p; hsa-miR-4502; hsa-miR-4722-5p; hsa-miR-4758-5p; hsa-miR-498-5p; hsa-miR-6134; hsa-miR-6738-5p; hsa-miR-6831-5p; hsa-miR-6838-5p; hsa-miR-6893-5p; hsa-miR-7-5p; hsa-miR-6732-5p; hsa-miR-3135b; hsa-miR-125a-3p
Pathways (KEGG)	Steroid biosynthesis	under-represented	0.184069	0.553056	0.553056	16.8166	13	hsa-miR-6882-3p; hsa-miR-8066; hsa-miR-17-5p; hsa-miR-182-5p; hsa-miR-20b-5p; hsa-miR-3666; hsa-miR-4722-5p; hsa-miR-498-5p; hsa-miR-5586-5p; hsa-miR-6853-5p; hsa-miR-6893-5p; hsa-miR-7-5p; hsa-miR-5047
Pathways (KEGG)	Steroid hormone biosynthesis	under-represented	0.488052	0.553056	0.553056	19.7106	19	hsa-miR-1307-3p; hsa-miR-208a-5p; hsa-miR-8066; hsa-miR-17-5p; hsa-miR-3120-5p; hsa-miR-3976; hsa-miR-4524b-5p; hsa-miR-4758-5p; hsa-miR-6134; hsa-miR-624-5p; hsa-miR-6736-5p; hsa-miR-6769b-5p; hsa-miR-6812-5p; hsa-miR-6818-5p; hsa-miR-6837-3p; hsa-miR-6838-5p; hsa-miR-8082; hsa-miR-2392; hsa-miR-744-3p
Pathways (KEGG)	Sulfur metabolism	under-represented	0.38972	0.553056	0.553056	5.24052	4	hsa-miR-208a-5p; hsa-miR-17-5p; hsa-miR-4722-5p; hsa-miR-6893-5p
Pathways (KEGG)	Sulfur relay system	over-represented	0.533799	0.553056	0.553056	6.84396	7	hsa-miR-8066; hsa-miR-1304-5p; hsa-miR-3154; hsa-miR-3202; hsa-miR-3666; hsa-miR-7-5p; hsa-miR-597-3p
Pathways (KEGG)	Synaptic vesicle cycle	under-represented	0.520319	0.553056	0.553056	31.3258	31	hsa-miR-8057; hsa-miR-6721-5p; hsa-miR-208a-5p; hsa-miR-3155a; hsa-miR-92a-2-5p; hsa-miR-1304-5p; hsa-miR-17-5p; hsa-miR-20b-5p; hsa-miR-3154; hsa-miR-3666; hsa-miR-3934-5p; hsa-miR-4436b-3p; hsa-miR-4524b-5p; hsa-miR-4722-5p; hsa-miR-5586-5p; hsa-miR-6515-5p; hsa-miR-656-5p; hsa-miR-6736-5p; hsa-miR-6740-5p; hsa-miR-6769b-5p; hsa-miR-6818-5p; hsa-miR-6831-5p; hsa-miR-6837-3p; hsa-miR-6838-5p; hs…
Pathways (KEGG)	Systemic lupus erythematosus	under-represented	0.321698	0.553056	0.553056	46.7736	44	hsa-miR-1307-3p; hsa-miR-8057; hsa-miR-6721-5p; hsa-miR-3155a; hsa-miR-4259; hsa-miR-506-3p; hsa-let-7c-3p; hsa-miR-1229-5p; hsa-miR-1304-5p; hsa-miR-138-5p; hsa-miR-17-5p; hsa-miR-182-5p; hsa-miR-20b-5p; hsa-miR-3154; hsa-miR-3190-3p; hsa-miR-365a-5p; hsa-miR-3666; hsa-miR-3914; hsa-miR-3935; hsa-miR-4502; hsa-miR-4722-5p; hsa-miR-4758-5p; hsa-miR-498-5p; hsa-miR-5582-5p; hsa-miR-6134; hsa-miR-6…
Pathways (KEGG)	TGF-beta signaling pathway	over-represented	0.143087	0.553056	0.553056	57.3328	63	hsa-miR-1307-3p; hsa-miR-8057; hsa-miR-6721-5p; hsa-miR-6820-5p; hsa-miR-208a-5p; hsa-miR-506-3p; hsa-miR-6876-5p; hsa-miR-6882-3p; hsa-miR-8066; hsa-miR-92a-2-5p; hsa-let-7c-3p; hsa-miR-1229-5p; hsa-miR-1304-5p; hsa-miR-17-5p; hsa-miR-182-5p; hsa-miR-20b-5p; hsa-miR-2277-3p; hsa-miR-3120-5p; hsa-miR-3202; hsa-miR-3666; hsa-miR-378c; hsa-miR-3934-5p; hsa-miR-3976; hsa-miR-4436b-3p; hsa-miR-4502; …
Pathways (KEGG)	TNF signaling pathway	over-represented	0.186655	0.553056	0.553056	57.1764	62	hsa-miR-1307-3p; hsa-miR-8057; hsa-miR-6721-5p; hsa-miR-208a-5p; hsa-miR-3155a; hsa-miR-6817-5p; hsa-miR-92a-2-5p; hsa-let-7c-3p; hsa-miR-1202; hsa-miR-1229-5p; hsa-miR-1304-5p; hsa-miR-138-5p; hsa-miR-17-5p; hsa-miR-182-5p; hsa-miR-193a-5p; hsa-miR-197-5p; hsa-miR-20b-5p; hsa-miR-3120-5p; hsa-miR-3154; hsa-miR-3190-3p; hsa-miR-3191-3p; hsa-miR-3202; hsa-miR-3666; hsa-miR-378c; hsa-miR-3914; hsa-…
Pathways (KEGG)	T cell receptor signaling pathway	under-represented	0.343361	0.553056	0.553056	58.4278	56	hsa-miR-1307-3p; hsa-miR-6721-5p; hsa-miR-3155a; hsa-miR-506-3p; hsa-miR-92a-2-5p; hsa-let-7c-3p; hsa-miR-1202; hsa-miR-1229-5p; hsa-miR-138-5p; hsa-miR-17-5p; hsa-miR-182-5p; hsa-miR-193a-5p; hsa-miR-197-5p; hsa-miR-20b-5p; hsa-miR-3154; hsa-miR-3190-3p; hsa-miR-3666; hsa-miR-378c; hsa-miR-3914; hsa-miR-3934-5p; hsa-miR-3976; hsa-miR-4524b-5p; hsa-miR-4722-5p; hsa-miR-4758-5p; hsa-miR-498-5p; hs…
Pathways (KEGG)	Taste transduction	under-represented	0.136804	0.553056	0.553056	19.7497	15	hsa-miR-1307-3p; hsa-miR-6817-5p; hsa-miR-1202; hsa-miR-17-5p; hsa-miR-182-5p; hsa-miR-20b-5p; hsa-miR-2277-3p; hsa-miR-3120-5p; hsa-miR-5591-5p; hsa-miR-6893-5p; hsa-miR-939-5p; hsa-miR-3135b; hsa-miR-4510; hsa-miR-6792-5p; hsa-miR-744-3p
Pathways (KEGG)	Terpenoid backbone biosynthesis	under-represented	0.34358	0.553056	0.553056	13.9617	12	hsa-miR-8057; hsa-miR-4259; hsa-miR-506-3p; hsa-miR-1304-5p; hsa-miR-17-5p; hsa-miR-20b-5p; hsa-miR-3120-5p; hsa-miR-3666; hsa-miR-4436b-3p; hsa-miR-6893-5p; hsa-miR-6751-5p; hsa-miR-23b-5p
Pathways (KEGG)	Th17 cell differentiation	under-represented	0.190811	0.553056	0.553056	53.774	49	hsa-miR-1307-3p; hsa-miR-6721-5p; hsa-miR-3155a; hsa-miR-6817-5p; hsa-let-7c-3p; hsa-miR-1304-5p; hsa-miR-138-5p; hsa-miR-17-5p; hsa-miR-182-5p; hsa-miR-193a-5p; hsa-miR-20b-5p; hsa-miR-2277-3p; hsa-miR-3120-5p; hsa-miR-3154; hsa-miR-3191-3p; hsa-miR-365a-5p; hsa-miR-3666; hsa-miR-3934-5p; hsa-miR-4502; hsa-miR-4524b-5p; hsa-miR-4722-5p; hsa-miR-498-5p; hsa-miR-5582-5p; hsa-miR-5586-5p; hsa-miR-5…
Pathways (KEGG)	Th1 and Th2 cell differentiation	over-represented	0.457066	0.553056	0.553056	42.0023	43	hsa-miR-1307-3p; hsa-miR-208a-5p; hsa-miR-3155a; hsa-let-7c-3p; hsa-miR-1304-5p; hsa-miR-138-5p; hsa-miR-17-5p; hsa-miR-182-5p; hsa-miR-20b-5p; hsa-miR-2277-3p; hsa-miR-3120-5p; hsa-miR-3154; hsa-miR-3202; hsa-miR-3666; hsa-miR-4524b-5p; hsa-miR-4722-5p; hsa-miR-498-5p; hsa-miR-5582-5p; hsa-miR-5586-5p; hsa-miR-5591-5p; hsa-miR-637; hsa-miR-6738-5p; hsa-miR-6740-5p; hsa-miR-6812-5p; hsa-miR-6818-…
Pathways (KEGG)	Thermogenesis	under-represented	0.371	0.553056	0.553056	69.9257	68	hsa-miR-1307-3p; hsa-miR-8057; hsa-miR-6721-5p; hsa-miR-208a-5p; hsa-miR-3155a; hsa-miR-506-3p; hsa-miR-6817-5p; hsa-miR-6876-5p; hsa-miR-8066; hsa-miR-92a-2-5p; hsa-let-7c-3p; hsa-miR-1202; hsa-miR-1229-5p; hsa-miR-1304-5p; hsa-miR-138-5p; hsa-miR-17-5p; hsa-miR-182-5p; hsa-miR-193a-5p; hsa-miR-197-5p; hsa-miR-20b-5p; hsa-miR-2277-3p; hsa-miR-3190-3p; hsa-miR-3191-3p; hsa-miR-3202; hsa-miR-3666;…
Pathways (KEGG)	Thiamine metabolism	over-represented	0.232903	0.553056	0.553056	7.66523	10	hsa-miR-6721-5p; hsa-miR-17-5p; hsa-miR-20b-5p; hsa-miR-4758-5p; hsa-miR-637; hsa-miR-6772-5p; hsa-miR-6831-5p; hsa-miR-8080; hsa-miR-125a-3p; hsa-miR-4510
Pathways (KEGG)	Thyroid cancer	over-represented	0.324808	0.553056	0.553056	47.282	50	hsa-miR-1307-3p; hsa-miR-6721-5p; hsa-miR-506-3p; hsa-miR-6817-5p; hsa-miR-6882-3p; hsa-miR-8066; hsa-miR-92a-2-5p; hsa-let-7c-3p; hsa-miR-1304-5p; hsa-miR-138-5p; hsa-miR-17-5p; hsa-miR-197-5p; hsa-miR-20b-5p; hsa-miR-2277-3p; hsa-miR-3190-3p; hsa-miR-3202; hsa-miR-323a-5p; hsa-miR-365a-5p; hsa-miR-3666; hsa-miR-4436b-3p; hsa-miR-4524b-5p; hsa-miR-4722-5p; hsa-miR-498-5p; hsa-miR-4999-5p; hsa-mi…
Pathways (KEGG)	Thyroid hormone signaling pathway	under-represented	0.372515	0.553056	0.553056	66.9535	65	hsa-miR-1307-3p; hsa-miR-6721-5p; hsa-miR-208a-5p; hsa-miR-3155a; hsa-miR-506-3p; hsa-miR-6817-5p; hsa-miR-6876-5p; hsa-miR-6882-3p; hsa-miR-8066; hsa-miR-92a-2-5p; hsa-let-7c-3p; hsa-miR-1202; hsa-miR-1304-5p; hsa-miR-138-5p; hsa-miR-17-5p; hsa-miR-182-5p; hsa-miR-193a-5p; hsa-miR-20b-5p; hsa-miR-2277-3p; hsa-miR-3190-3p; hsa-miR-3202; hsa-miR-323a-5p; hsa-miR-365a-5p; hsa-miR-3666; hsa-miR-3689…
Pathways (KEGG)	Thyroid hormone synthesis	under-represented	0.341912	0.553056	0.553056	37.4658	35	hsa-miR-208a-5p; hsa-miR-3155a; hsa-miR-4259; hsa-miR-92a-2-5p; hsa-miR-17-5p; hsa-miR-182-5p; hsa-miR-20b-5p; hsa-miR-2277-3p; hsa-miR-3120-5p; hsa-miR-3154; hsa-miR-3190-3p; hsa-miR-323a-5p; hsa-miR-365a-5p; hsa-miR-3934-5p; hsa-miR-4436b-3p; hsa-miR-4524b-5p; hsa-miR-4999-5p; hsa-miR-6134; hsa-miR-6515-5p; hsa-miR-6738-5p; hsa-miR-6769b-5p; hsa-miR-6834-5p; hsa-miR-6838-5p; hsa-miR-6893-5p; hs…
Pathways (KEGG)	Tight junction	over-represented	0.44177	0.553056	0.553056	67.7747	69	hsa-miR-1307-3p; hsa-miR-8057; hsa-miR-6721-5p; hsa-miR-208a-5p; hsa-miR-3155a; hsa-miR-506-3p; hsa-miR-6817-5p; hsa-miR-6876-5p; hsa-miR-8066; hsa-miR-92a-2-5p; hsa-let-7c-3p; hsa-miR-1202; hsa-miR-138-5p; hsa-miR-17-5p; hsa-miR-182-5p; hsa-miR-193a-5p; hsa-miR-20b-5p; hsa-miR-2277-3p; hsa-miR-3120-5p; hsa-miR-3154; hsa-miR-3190-3p; hsa-miR-3191-3p; hsa-miR-3202; hsa-miR-323a-5p; hsa-miR-3666; h…
Pathways (KEGG)	Toll-like receptor signaling pathway	over-represented	0.155148	0.553056	0.553056	46.5389	52	hsa-miR-1307-3p; hsa-miR-8057; hsa-miR-6721-5p; hsa-miR-6820-5p; hsa-miR-3155a; hsa-miR-506-3p; hsa-miR-92a-2-5p; hsa-miR-1202; hsa-miR-1304-5p; hsa-miR-138-5p; hsa-miR-17-5p; hsa-miR-193a-5p; hsa-miR-20b-5p; hsa-miR-3120-5p; hsa-miR-3154; hsa-miR-3191-3p; hsa-miR-3202; hsa-miR-3666; hsa-miR-378c; hsa-miR-3914; hsa-miR-3934-5p; hsa-miR-3976; hsa-miR-4524b-5p; hsa-miR-4722-5p; hsa-miR-498-5p; hsa-…
Pathways (KEGG)	Toxoplasmosis	over-represented	0.417408	0.553056	0.553056	58.467	60	hsa-miR-1307-3p; hsa-miR-8057; hsa-miR-6721-5p; hsa-miR-3155a; hsa-miR-6876-5p; hsa-miR-92a-2-5p; hsa-miR-1229-5p; hsa-miR-1304-5p; hsa-miR-138-5p; hsa-miR-17-5p; hsa-miR-182-5p; hsa-miR-197-5p; hsa-miR-20b-5p; hsa-miR-2277-3p; hsa-miR-3154; hsa-miR-3202; hsa-miR-365a-5p; hsa-miR-3666; hsa-miR-3689a-5p; hsa-miR-3689b-5p; hsa-miR-3689e; hsa-miR-378c; hsa-miR-3914; hsa-miR-3976; hsa-miR-4436b-3p; h…
Pathways (KEGG)	Transcriptional misregulation in cancer	under-represented	0.50574	0.553056	0.553056	77.3563	77	hsa-miR-8057; hsa-miR-6721-5p; hsa-miR-208a-5p; hsa-miR-4259; hsa-miR-506-3p; hsa-miR-6817-5p; hsa-miR-6882-3p; hsa-miR-8066; hsa-miR-92a-2-5p; hsa-let-7c-3p; hsa-miR-1229-5p; hsa-miR-1304-5p; hsa-miR-138-5p; hsa-miR-17-5p; hsa-miR-182-5p; hsa-miR-193a-5p; hsa-miR-197-5p; hsa-miR-20b-5p; hsa-miR-2277-3p; hsa-miR-3154; hsa-miR-3191-3p; hsa-miR-3202; hsa-miR-323a-5p; hsa-miR-365a-5p; hsa-miR-3666; …
Pathways (KEGG)	Tryptophan metabolism	over-represented	0.136044	0.553056	0.553056	17.4032	22	hsa-miR-8057; hsa-miR-6721-5p; hsa-miR-208a-5p; hsa-miR-17-5p; hsa-miR-197-5p; hsa-miR-20b-5p; hsa-miR-3120-5p; hsa-miR-3934-5p; hsa-miR-3976; hsa-miR-4722-5p; hsa-miR-494-5p; hsa-miR-5586-5p; hsa-miR-6134; hsa-miR-6741-5p; hsa-miR-6769b-5p; hsa-miR-7-5p; hsa-miR-8060; hsa-miR-8082; hsa-miR-3132; hsa-miR-23b-5p; hsa-miR-125a-3p; hsa-miR-4510
Pathways (KEGG)	Tuberculosis	over-represented	0.0786531	0.553056	0.553056	62.8471	70	hsa-miR-1307-3p; hsa-miR-8057; hsa-miR-6721-5p; hsa-miR-3155a; hsa-miR-506-3p; hsa-miR-6817-5p; hsa-miR-6876-5p; hsa-miR-6882-3p; hsa-miR-8066; hsa-miR-92a-2-5p; hsa-let-7c-3p; hsa-miR-1229-5p; hsa-miR-1304-5p; hsa-miR-138-5p; hsa-miR-17-5p; hsa-miR-182-5p; hsa-miR-193a-5p; hsa-miR-197-5p; hsa-miR-20b-5p; hsa-miR-3154; hsa-miR-3202; hsa-miR-365a-5p; hsa-miR-3666; hsa-miR-378c; hsa-miR-3914; hsa-m…
Pathways (KEGG)	Type II diabetes mellitus	under-represented	0.499701	0.553056	0.553056	31.5604	31	hsa-miR-1307-3p; hsa-miR-6721-5p; hsa-miR-92a-2-5p; hsa-miR-1202; hsa-miR-1304-5p; hsa-miR-17-5p; hsa-miR-193a-5p; hsa-miR-20b-5p; hsa-miR-3191-3p; hsa-miR-3202; hsa-miR-3666; hsa-miR-4524b-5p; hsa-miR-4722-5p; hsa-miR-4758-5p; hsa-miR-498-5p; hsa-miR-5591-5p; hsa-miR-637; hsa-miR-6515-5p; hsa-miR-6812-5p; hsa-miR-6831-5p; hsa-miR-6838-5p; hsa-miR-6853-5p; hsa-miR-6861-5p; hsa-miR-7-5p; hsa-miR-8…
Pathways (KEGG)	Type I diabetes mellitus	over-represented	0.415422	0.553056	0.553056	17.7943	19	hsa-miR-92a-2-5p; hsa-miR-1304-5p; hsa-miR-17-5p; hsa-miR-182-5p; hsa-miR-20b-5p; hsa-miR-3154; hsa-miR-3191-3p; hsa-miR-365a-5p; hsa-miR-4722-5p; hsa-miR-498-5p; hsa-miR-5582-5p; hsa-miR-6738-5p; hsa-miR-6893-5p; hsa-miR-8060; hsa-miR-8082; hsa-miR-6732-5p; hsa-miR-3135b; hsa-miR-5047; hsa-miR-4510
Pathways (KEGG)	Tyrosine metabolism	over-represented	0.497624	0.553056	0.553056	16.5819	17	hsa-miR-506-3p; hsa-miR-6876-5p; hsa-miR-1304-5p; hsa-miR-17-5p; hsa-miR-20b-5p; hsa-miR-4722-5p; hsa-miR-549a-3p; hsa-miR-5582-5p; hsa-miR-6134; hsa-miR-6740-5p; hsa-miR-6769b-5p; hsa-miR-6812-5p; hsa-miR-6831-5p; hsa-miR-6838-5p; hsa-miR-7-5p; hsa-miR-8082; hsa-miR-597-3p
Pathways (KEGG)	Ubiquitin mediated proteolysis	under-represented	0.316835	0.553056	0.553056	58.7798	56	hsa-miR-1307-3p; hsa-miR-6820-5p; hsa-miR-3155a; hsa-miR-6876-5p; hsa-miR-92a-2-5p; hsa-miR-1229-5p; hsa-miR-1304-5p; hsa-miR-17-5p; hsa-miR-182-5p; hsa-miR-197-5p; hsa-miR-20b-5p; hsa-miR-2277-3p; hsa-miR-3120-5p; hsa-miR-3154; hsa-miR-3190-3p; hsa-miR-3202; hsa-miR-365a-5p; hsa-miR-3666; hsa-miR-3934-5p; hsa-miR-3976; hsa-miR-4436b-3p; hsa-miR-4502; hsa-miR-4524b-5p; hsa-miR-4722-5p; hsa-miR-47…
Pathways (KEGG)	VEGF signaling pathway	over-represented	0.379868	0.553056	0.553056	42.0415	44	hsa-miR-1307-3p; hsa-miR-6721-5p; hsa-miR-6820-5p; hsa-miR-3155a; hsa-miR-506-3p; hsa-miR-6876-5p; hsa-let-7c-3p; hsa-miR-1202; hsa-miR-138-5p; hsa-miR-17-5p; hsa-miR-193a-5p; hsa-miR-20b-5p; hsa-miR-3190-3p; hsa-miR-3202; hsa-miR-3666; hsa-miR-378c; hsa-miR-3914; hsa-miR-3934-5p; hsa-miR-3976; hsa-miR-4524b-5p; hsa-miR-498-5p; hsa-miR-4999-5p; hsa-miR-5582-5p; hsa-miR-5591-5p; hsa-miR-6134; hsa-…
Pathways (KEGG)	Valine, leucine and isoleucine degradation	over-represented	0.473686	0.553056	0.553056	23.3086	24	hsa-miR-6721-5p; hsa-miR-506-3p; hsa-miR-1304-5p; hsa-miR-17-5p; hsa-miR-20b-5p; hsa-miR-3154; hsa-miR-3190-3p; hsa-miR-3666; hsa-miR-3934-5p; hsa-miR-3976; hsa-miR-4722-5p; hsa-miR-494-5p; hsa-miR-498-5p; hsa-miR-5582-5p; hsa-miR-6772-5p; hsa-miR-6837-3p; hsa-miR-6893-5p; hsa-miR-7-5p; hsa-miR-8060; hsa-miR-8082; hsa-miR-6751-5p; hsa-miR-3135b; hsa-miR-125a-3p; hsa-miR-7850-5p
Pathways (KEGG)	Various types of N-glycan biosynthesis	under-represented	0.379453	0.553056	0.553056	23.8561	22	hsa-miR-6721-5p; hsa-miR-506-3p; hsa-miR-6817-5p; hsa-miR-6876-5p; hsa-miR-197-5p; hsa-miR-3666; hsa-miR-3976; hsa-miR-4722-5p; hsa-miR-5582-5p; hsa-miR-5586-5p; hsa-miR-6134; hsa-miR-6769b-5p; hsa-miR-6893-5p; hsa-miR-7-5p; hsa-miR-8082; hsa-miR-939-5p; hsa-miR-3132; hsa-miR-3135b; hsa-miR-4684-3p; hsa-miR-23b-5p; hsa-miR-4732-5p; hsa-miR-125a-3p
Pathways (KEGG)	Vascular smooth muscle contraction	over-represented	0.53454	0.553056	0.553056	54.9081	55	hsa-miR-1307-3p; hsa-miR-8057; hsa-miR-6721-5p; hsa-miR-506-3p; hsa-miR-6817-5p; hsa-miR-6876-5p; hsa-miR-6882-3p; hsa-miR-92a-2-5p; hsa-let-7c-3p; hsa-miR-1229-5p; hsa-miR-1304-5p; hsa-miR-138-5p; hsa-miR-17-5p; hsa-miR-182-5p; hsa-miR-197-5p; hsa-miR-20b-5p; hsa-miR-2277-3p; hsa-miR-3120-5p; hsa-miR-3154; hsa-miR-3190-3p; hsa-miR-3666; hsa-miR-3934-5p; hsa-miR-4722-5p; hsa-miR-494-5p; hsa-miR-4…
Pathways (KEGG)	Vasopressin-regulated water reabsorption	under-represented	0.431466	0.553056	0.553056	40.3598	39	hsa-miR-6721-5p; hsa-miR-6876-5p; hsa-miR-6882-3p; hsa-miR-92a-2-5p; hsa-let-7c-3p; hsa-miR-17-5p; hsa-miR-182-5p; hsa-miR-20b-5p; hsa-miR-2277-3p; hsa-miR-3191-3p; hsa-miR-365a-5p; hsa-miR-3666; hsa-miR-4524b-5p; hsa-miR-4722-5p; hsa-miR-6134; hsa-miR-637; hsa-miR-6515-5p; hsa-miR-6738-5p; hsa-miR-6740-5p; hsa-miR-6769b-5p; hsa-miR-6772-5p; hsa-miR-6812-5p; hsa-miR-6831-5p; hsa-miR-6834-5p; hsa-…
Pathways (KEGG)	Vibrio cholerae infection	under-represented	0.436728	0.553056	0.553056	36.2925	35	hsa-miR-1307-3p; hsa-miR-8057; hsa-miR-6721-5p; hsa-miR-3155a; hsa-miR-506-3p; hsa-miR-6876-5p; hsa-miR-1202; hsa-miR-17-5p; hsa-miR-182-5p; hsa-miR-20b-5p; hsa-miR-2277-3p; hsa-miR-3202; hsa-miR-3666; hsa-miR-4436b-3p; hsa-miR-4524b-5p; hsa-miR-4722-5p; hsa-miR-6134; hsa-miR-624-5p; hsa-miR-6515-5p; hsa-miR-6736-5p; hsa-miR-6740-5p; hsa-miR-6772-5p; hsa-miR-6812-5p; hsa-miR-6838-5p; hsa-miR-7-5p…
Pathways (KEGG)	Viral carcinogenesis	over-represented	0.333423	0.553056	0.553056	80.7587	83	hsa-miR-1307-3p; hsa-miR-8057; hsa-miR-6721-5p; hsa-miR-6820-5p; hsa-miR-208a-5p; hsa-miR-3155a; hsa-miR-506-3p; hsa-miR-6876-5p; hsa-miR-6882-3p; hsa-miR-8066; hsa-miR-92a-2-5p; hsa-let-7c-3p; hsa-miR-1202; hsa-miR-1229-5p; hsa-miR-1304-5p; hsa-miR-138-5p; hsa-miR-17-5p; hsa-miR-182-5p; hsa-miR-193a-5p; hsa-miR-20b-5p; hsa-miR-2277-3p; hsa-miR-3120-5p; hsa-miR-3154; hsa-miR-3190-3p; hsa-miR-3191…
Pathways (KEGG)	Viral myocarditis	over-represented	0.133561	0.553056	0.553056	41.142	47	hsa-miR-1307-3p; hsa-miR-8057; hsa-miR-208a-5p; hsa-miR-3155a; hsa-miR-506-3p; hsa-miR-8066; hsa-miR-1202; hsa-miR-1304-5p; hsa-miR-138-5p; hsa-miR-17-5p; hsa-miR-20b-5p; hsa-miR-3190-3p; hsa-miR-3191-3p; hsa-miR-3202; hsa-miR-323a-5p; hsa-miR-365a-5p; hsa-miR-3934-5p; hsa-miR-4524b-5p; hsa-miR-4722-5p; hsa-miR-498-5p; hsa-miR-4999-5p; hsa-miR-5582-5p; hsa-miR-5591-5p; hsa-miR-6076; hsa-miR-6134;…
Pathways (KEGG)	Viral protein interaction with cytokine and cytokine receptor	over-represented	0.463158	0.553056	0.553056	33.1248	34	hsa-miR-1307-3p; hsa-let-7c-3p; hsa-miR-1202; hsa-miR-138-5p; hsa-miR-17-5p; hsa-miR-182-5p; hsa-miR-20b-5p; hsa-miR-2277-3p; hsa-miR-3120-5p; hsa-miR-3202; hsa-miR-365a-5p; hsa-miR-3666; hsa-miR-3934-5p; hsa-miR-3976; hsa-miR-4722-5p; hsa-miR-4758-5p; hsa-miR-494-5p; hsa-miR-5591-5p; hsa-miR-628-3p; hsa-miR-6736-5p; hsa-miR-6834-5p; hsa-miR-6837-3p; hsa-miR-6853-5p; hsa-miR-7-5p; hsa-miR-8082; h…
Pathways (KEGG)	Vitamin B6 metabolism	under-represented	0.273753	0.553056	0.553056	5.98357	4	hsa-miR-3190-3p; hsa-miR-3202; hsa-miR-4524b-5p; hsa-miR-6838-5p
Pathways (KEGG)	Vitamin digestion and absorption	over-represented	0.21378	0.553056	0.553056	14.7829	18	hsa-miR-208a-5p; hsa-miR-3202; hsa-miR-3666; hsa-miR-4722-5p; hsa-miR-4758-5p; hsa-miR-5591-5p; hsa-miR-6134; hsa-miR-624-5p; hsa-miR-628-3p; hsa-miR-6831-5p; hsa-miR-6837-3p; hsa-miR-6893-5p; hsa-miR-7-5p; hsa-miR-8082; hsa-miR-939-5p; hsa-miR-3135b; hsa-miR-4510; hsa-miR-744-3p
Pathways (KEGG)	Wnt signaling pathway	under-represented	0.251838	0.553056	0.553056	67.5401	64	hsa-miR-6721-5p; hsa-miR-208a-5p; hsa-miR-3155a; hsa-miR-6817-5p; hsa-miR-8066; hsa-miR-92a-2-5p; hsa-let-7c-3p; hsa-miR-1202; hsa-miR-1304-5p; hsa-miR-138-5p; hsa-miR-17-5p; hsa-miR-182-5p; hsa-miR-193a-5p; hsa-miR-20b-5p; hsa-miR-2277-3p; hsa-miR-3120-5p; hsa-miR-3154; hsa-miR-3190-3p; hsa-miR-3202; hsa-miR-323a-5p; hsa-miR-365a-5p; hsa-miR-3666; hsa-miR-3689a-5p; hsa-miR-3689b-5p; hsa-miR-3689…
Pathways (KEGG)	Yersinia infection	under-represented	0.263041	0.553056	0.553056	65.4282	62	hsa-miR-1307-3p; hsa-miR-8057; hsa-miR-6721-5p; hsa-miR-3155a; hsa-miR-506-3p; hsa-miR-6876-5p; hsa-miR-92a-2-5p; hsa-let-7c-3p; hsa-miR-1202; hsa-miR-1304-5p; hsa-miR-138-5p; hsa-miR-17-5p; hsa-miR-182-5p; hsa-miR-193a-5p; hsa-miR-20b-5p; hsa-miR-3154; hsa-miR-3202; hsa-miR-3666; hsa-miR-378c; hsa-miR-3914; hsa-miR-3934-5p; hsa-miR-3976; hsa-miR-4524b-5p; hsa-miR-4722-5p; hsa-miR-498-5p; hsa-miR…
Pathways (KEGG)	alpha-Linolenic acid metabolism	under-represented	0.366549	0.553056	0.553056	14.7829	13	hsa-miR-6721-5p; hsa-miR-6876-5p; hsa-miR-17-5p; hsa-miR-20b-5p; hsa-miR-3120-5p; hsa-miR-3666; hsa-miR-6134; hsa-miR-6769b-5p; hsa-miR-6818-5p; hsa-miR-6893-5p; hsa-miR-6751-5p; hsa-miR-5683; hsa-miR-744-3p
Pathways (KEGG)	beta-Alanine metabolism	over-represented	0.272977	0.553056	0.553056	17.325	20	hsa-miR-8057; hsa-miR-6876-5p; hsa-miR-1304-5p; hsa-miR-17-5p; hsa-miR-20b-5p; hsa-miR-494-5p; hsa-miR-498-5p; hsa-miR-6134; hsa-miR-6769b-5p; hsa-miR-6772-5p; hsa-miR-6838-5p; hsa-miR-6893-5p; hsa-miR-7-5p; hsa-miR-8060; hsa-miR-8082; hsa-miR-3135b; hsa-miR-4436a; hsa-miR-23b-5p; hsa-miR-597-3p; hsa-miR-7850-5p
Pathways (KEGG)	cAMP signaling pathway	over-represented	0.0842719	0.553056	0.553056	72.546	79	hsa-miR-1307-3p; hsa-miR-6721-5p; hsa-miR-208a-5p; hsa-miR-3155a; hsa-miR-506-3p; hsa-miR-6817-5p; hsa-miR-8066; hsa-miR-92a-2-5p; hsa-let-7c-3p; hsa-miR-1202; hsa-miR-1229-5p; hsa-miR-1304-5p; hsa-miR-138-5p; hsa-miR-17-5p; hsa-miR-182-5p; hsa-miR-193a-5p; hsa-miR-197-5p; hsa-miR-20b-5p; hsa-miR-2277-3p; hsa-miR-3120-5p; hsa-miR-3154; hsa-miR-3190-3p; hsa-miR-3191-3p; hsa-miR-3202; hsa-miR-323a-…
Pathways (KEGG)	cGMP-PKG signaling pathway	over-represented	0.0731779	0.553056	0.553056	63.7075	71	hsa-miR-1307-3p; hsa-miR-8057; hsa-miR-6721-5p; hsa-miR-3155a; hsa-miR-4259; hsa-miR-506-3p; hsa-miR-6876-5p; hsa-miR-6882-3p; hsa-miR-8066; hsa-miR-92a-2-5p; hsa-let-7c-3p; hsa-miR-1229-5p; hsa-miR-1304-5p; hsa-miR-138-5p; hsa-miR-17-5p; hsa-miR-182-5p; hsa-miR-197-5p; hsa-miR-20b-5p; hsa-miR-3120-5p; hsa-miR-3154; hsa-miR-3190-3p; hsa-miR-323a-5p; hsa-miR-365a-5p; hsa-miR-3666; hsa-miR-3689a-5p…
Pathways (KEGG)	mRNA surveillance pathway	over-represented	0.277661	0.553056	0.553056	48.6117	52	hsa-miR-1307-3p; hsa-miR-8057; hsa-miR-6721-5p; hsa-miR-208a-5p; hsa-miR-6876-5p; hsa-miR-8066; hsa-miR-92a-2-5p; hsa-miR-17-5p; hsa-miR-182-5p; hsa-miR-193a-5p; hsa-miR-20b-5p; hsa-miR-2277-3p; hsa-miR-3154; hsa-miR-3190-3p; hsa-miR-3202; hsa-miR-323a-5p; hsa-miR-3689a-5p; hsa-miR-3689b-5p; hsa-miR-3689e; hsa-miR-378c; hsa-miR-3935; hsa-miR-3976; hsa-miR-4436b-3p; hsa-miR-4524b-5p; hsa-miR-4722-…
Pathways (KEGG)	mTOR signaling pathway	over-represented	0.513756	0.553056	0.553056	70.5905	71	hsa-miR-1307-3p; hsa-miR-6721-5p; hsa-miR-6820-5p; hsa-miR-3155a; hsa-miR-6876-5p; hsa-miR-6882-3p; hsa-miR-8066; hsa-miR-92a-2-5p; hsa-let-7c-3p; hsa-miR-1202; hsa-miR-138-5p; hsa-miR-17-5p; hsa-miR-182-5p; hsa-miR-193a-5p; hsa-miR-20b-5p; hsa-miR-3120-5p; hsa-miR-3154; hsa-miR-3190-3p; hsa-miR-3202; hsa-miR-323a-5p; hsa-miR-365a-5p; hsa-miR-3666; hsa-miR-3689a-5p; hsa-miR-3689b-5p; hsa-miR-3689…
Pathways (KEGG)	p53 signaling pathway	over-represented	0.199686	0.553056	0.553056	67.6183	72	hsa-miR-1307-3p; hsa-miR-8057; hsa-miR-6721-5p; hsa-miR-6820-5p; hsa-miR-506-3p; hsa-miR-6817-5p; hsa-miR-6876-5p; hsa-miR-6882-3p; hsa-miR-8066; hsa-miR-92a-2-5p; hsa-miR-1304-5p; hsa-miR-138-5p; hsa-miR-17-5p; hsa-miR-182-5p; hsa-miR-193a-5p; hsa-miR-197-5p; hsa-miR-20b-5p; hsa-miR-2277-3p; hsa-miR-3120-5p; hsa-miR-3154; hsa-miR-3191-3p; hsa-miR-3202; hsa-miR-323a-5p; hsa-miR-3666; hsa-miR-3689…
Pathways (KEGG)	Propanoate metabolism	under-represented	0.546713	0.558383	0.558383	21.1185	21	hsa-miR-8057; hsa-miR-6721-5p; hsa-miR-506-3p; hsa-miR-92a-2-5p; hsa-miR-17-5p; hsa-miR-182-5p; hsa-miR-20b-5p; hsa-miR-378c; hsa-miR-3976; hsa-miR-4436b-3p; hsa-miR-498-5p; hsa-miR-5582-5p; hsa-miR-6076; hsa-miR-6134; hsa-miR-6769b-5p; hsa-miR-6772-5p; hsa-miR-6893-5p; hsa-miR-8080; hsa-miR-6751-5p; hsa-miR-3135b; hsa-miR-7850-5p
Pathways (KEGG)	Starch and sucrose metabolism	under-represented	0.548074	0.558383	0.558383	14.1963	14	hsa-miR-1307-3p; hsa-miR-17-5p; hsa-miR-20b-5p; hsa-miR-3120-5p; hsa-miR-3191-3p; hsa-miR-3202; hsa-miR-3666; hsa-miR-6831-5p; hsa-miR-6834-5p; hsa-miR-6837-3p; hsa-miR-8080; hsa-miR-8082; hsa-miR-4510; hsa-miR-597-3p
Pathways (KEGG)	Biosynthesis of unsaturated fatty acids	under-represented	0.552324	0.560954	0.560954	26.007	26	hsa-miR-1307-3p; hsa-miR-8057; hsa-miR-6882-3p; hsa-miR-17-5p; hsa-miR-20b-5p; hsa-miR-3190-3p; hsa-miR-3689a-5p; hsa-miR-3689b-5p; hsa-miR-3689e; hsa-miR-3934-5p; hsa-miR-4502; hsa-miR-4722-5p; hsa-miR-494-5p; hsa-miR-5591-5p; hsa-miR-6134; hsa-miR-6515-5p; hsa-miR-6740-5p; hsa-miR-6769b-5p; hsa-miR-6818-5p; hsa-miR-6893-5p; hsa-miR-7-5p; hsa-miR-6751-5p; hsa-miR-3135b; hsa-miR-2392; hsa-miR-568…
Pathways (KEGG)	Drug metabolism - cytochrome P450	under-represented	0.559885	0.566862	0.566862	18.0289	18	hsa-miR-1307-3p; hsa-miR-8057; hsa-miR-6876-5p; hsa-miR-8066; hsa-miR-1304-5p; hsa-miR-4524b-5p; hsa-miR-4722-5p; hsa-miR-498-5p; hsa-miR-4999-5p; hsa-miR-549a-3p; hsa-miR-5582-5p; hsa-miR-6134; hsa-miR-6831-5p; hsa-miR-6838-5p; hsa-miR-7-5p; hsa-miR-6751-5p; hsa-miR-2392; hsa-miR-597-3p
Pathways (KEGG)	Taurine and hypotaurine metabolism	over-represented	0.572131	0.577461	0.577461	3.98905	4	hsa-miR-6721-5p; hsa-miR-3934-5p; hsa-miR-7-5p; hsa-miR-125a-3p
Pathways (KEGG)	Ubiquinone and other terpenoid-quinone biosynthesis	under-represented	0.581857	0.58546	0.58546	10.0117	10	hsa-miR-3155a; hsa-miR-3154; hsa-miR-3190-3p; hsa-miR-3934-5p; hsa-miR-4722-5p; hsa-miR-6134; hsa-miR-656-5p; hsa-miR-6893-5p; hsa-miR-7-5p; hsa-miR-744-3p
Pathways (KEGG)	Valine, leucine and isoleucine biosynthesis	under-represented	0.66745	0.66745	0.66745	2.03363	2	hsa-miR-3190-3p; hsa-miR-7-5p
