# Supplementary material for: RNAenrich: a web server for non-coding RNA enrichment
Source: Bioinformatics. 2023 Jul 3;39(7):btad421. doi: 10.1093/bioinformatics/btad421 (PMC10356780; doi:10.1093/bioinformatics/btad421)
Supplement: btad421_Supplementary_Data [file btad421_supplementary_data.zip › Supplementary Table 1.xlsx]

## Sheet: RNAenrich
Description	Type	ID	geneID	Count	Rate	pvalue	p.adjust	qvalue	Enrichment_score
Pancreatic cancer	KEGG Pathway	hsa04218	1026/5728/23411/1869/5894/5970/896/595/7048/898/5293/894/1978/5934/8503/207/2309/7416/2308/4609/4790/5925/5933/10114/1017/1019/1021/1871/2113/2475/3486/3569/3576/4088/4193/7042/10000/11200	38	38/156	3.86e-27	9.58e-25	3.86e-25	24.0186
Human T-cell leukemia virus 1 infection	KEGG Pathway	hsa05212	1956/1026/1869/5894/5970/595/7048/5293/7422/5601/4089/6774/8503/207/581/2064/3716/4790/5925/675/1019/1021/1871/2475/4088/5337/7042/10000	28	28/76	1.01e-25	1.26e-23	5.06e-24	22.8996
MicroRNAs in cancer	KEGG Pathway	hsa05166	1026/5728/1869/5970/896/595/7048/898/5293/5601/894/4089/7015/8503/112/207/331/581/2353/6929/7416/1385/3716/4609/4790/5925/8061/1017/1019/1871/1959/2113/3383/3569/4088/7042/7124/8850/9586/10000/11200	41	41/222	3.07e-24	2.54e-22	1.02e-22	21.5952
Endocrine resistance	KEGG Pathway	hsa05206	1956/1026/2146/5728/596/7431/23411/1869/4363/5894/8660/10018/595/8434/898/3667/5268/5293/7422/659/836/894/6659/6774/8503/9839/27250/387/672/2064/4609/4790/85414/1021/1027/1786/1789/1871/2475/2885/4193/6093/6464/7042/7057/7078/10642	47	47/310	6.56e-24	4.07e-22	1.64e-22	21.3904
Human cytomegalovirus infection	KEGG Pathway	hsa01522	1956/1026/5747/596/3480/1869/5894/595/5293/5601/8202/8503/112/207/581/2353/2064/2099/4313/5925/1019/1027/1871/2475/2885/4193/6464/10000	28	28/98	3.23e-22	1.6e-20	6.45e-21	19.7959
Chronic myeloid leukemia	KEGG Pathway	hsa05163	1956/1026/5747/1869/5894/5970/595/5293/7422/836/1978/6774/8503/9475/112/207/581/387/1385/2771/3716/4609/4790/5925/1019/1021/1871/2475/2885/2932/3569/3570/3576/4193/6093/7124/7852/9586/10000	39	39/225	5.2e-22	2.15e-20	8.66e-21	19.6676
PI3K-Akt signaling pathway	KEGG Pathway	hsa05220	1026/1869/5894/5970/595/7048/5293/4089/8503/207/581/861/4609/4790/5925/1019/1021/1027/1871/2885/4088/4193/6464/7042/10000	25	25/76	1.25e-21	4.42e-20	1.78e-20	19.3546
Prostate cancer	KEGG Pathway	hsa04151	1956/1026/5728/5747/596/3480/5894/5970/10018/896/595/898/3667/5293/7422/894/1978/5649/5934/8503/207/2309/5294/627/672/1385/2064/3716/4609/4790/1017/1019/1021/1027/2254/2475/2885/2932/3569/3570/3696/4193/5520/7057/9586/10000/23239	47	47/354	2.18e-21	6.77e-20	2.73e-20	19.1694
FoxO signaling pathway	KEGG Pathway	hsa05215	1956/1026/5728/596/3480/1869/5894/5970/595/898/5293/8503/207/1385/2064/2308/4790/5925/1017/1027/1871/2475/2885/2932/4193/9586/10000	27	27/97	4.05e-21	1.12e-19	4.5e-20	18.9508
Hepatitis B	KEGG Pathway	hsa04068	1956/1026/5728/3480/23411/5894/8660/10018/595/7048/3667/5293/5601/894/4089/5934/6774/8503/207/2309/6502/2308/1017/1027/2885/3569/4088/4193/7042/10000	30	30/131	1.09e-20	2.71e-19	1.09e-19	18.567
